# Supplementary material for: Bis(2,4,6-trimethyl­pyridinium) hexa­chloridoplatinate(IV)
Source: Acta Crystallogr Sect E Struct Rep Online. 2008 Sep 13;64(Pt 10):m1267–8. doi: 10.1107/S160053680802881X (PMC2959317; doi:10.1107/S160053680802881X)
Supplement: Supplementary file 1 [file e-64-m1267-sup1.cif]

##############################################################################
###                                                                        ###
###        Electronic paper (Acta Crystallographica Section E)             ###
###                                                                        ###
##############################################################################
#                                                                            #
# This CIF contains the data in a paper accepted for publication in Acta     #
# Crystallographica Section E. It conforms to the requirements of Notes      #
# for Authors for Section E, and has been peer reviewed under the auspices   #
# of the IUCr Commission on Journals.                                        #
#                                                                            #
# Full details of the Crystallographic Information File format               #
# are given in the paper "The Crystallographic Information File (CIF):       #
# a New Standard Archive File for Crystallography" by S. R. Hall, F. H.      #
# Allen and I. D. Brown [Acta Cryst. (1991), A47, 655-685].                  #
#                                                                            #
# The current version of the core CIF dictionary is obtainable from          #
# ftp://ftp.iucr.org/pub/cif_core.dic. The current version number is 2.4.    #
#                                                                            #
# Software is freely available for graphical display of the structure(s) in  #
# this CIF.  For information consult the CIF home page http://www.iucr.org/  #
# cif/home.html                                                              #
#                                                                            #
# This file may be used for bona fide research purposes within the           #
# scientific community so long as proper attribution is given to the journal # 
# article from which it was obtained.                                        #
#                                                                            #
##############################################################################
                                             
data_I
_audit_creation_method     SHELXL97
_chemical_name_systematic
;
Bis(2,4,6-trimethylpyridinium)hexachloridoplatinate(IV)
;
_chemical_name_common     ?
_chemical_formula_moiety     '2C8 H12 N + , Cl6 Pt 2-'
_chemical_formula_sum     'C16 H24 Cl6 N2 Pt'
_chemical_formula_iupac     '(C8 H12 N)2 [Pt Cl6]'
_chemical_formula_weight     652.15
_chemical_melting_point     ?
_symmetry_cell_setting     triclinic
_symmetry_space_group_name_H-M     'P -1'
_symmetry_space_group_name_Hall     '-P 1'
loop_
    _symmetry_equiv_pos_site_id
    _symmetry_equiv_pos_as_xyz
    1 x,y,z
    2 -x,-y,-z
_cell_length_a     7.6302(8)
_cell_length_b     9.1328(9)
_cell_length_c     9.4599(10)
_cell_angle_alpha     99.201(8)
_cell_angle_beta     109.683(8)
_cell_angle_gamma     108.471(8)
_cell_volume     561.87(12)
_cell_formula_units_Z     1
_cell_measurement_reflns_used     1715
_cell_measurement_theta_min     3.03
_cell_measurement_theta_max     29.14
_cell_measurement_temperature     298(2)
_exptl_crystal_description     prism
_exptl_crystal_colour     orange
_exptl_crystal_size_max     0.32
_exptl_crystal_size_mid     0.30
_exptl_crystal_size_min     0.25
_exptl_crystal_density_diffrn     1.927
_exptl_crystal_density_meas     ?
_exptl_crystal_density_method     'not measured'
_exptl_crystal_F_000     314
_exptl_absorpt_coefficient_mu     6.960
_exptl_absorpt_correction_type     'multi-scan'
_exptl_absorpt_process_details     '(SADABS; Sheldrick, 1998)'
_exptl_absorpt_correction_T_min     0.121
_exptl_absorpt_correction_T_max     0.176
_exptl_special_details
;
;
_diffrn_ambient_temperature     298(2)
_diffrn_radiation_type     MoK\a
_diffrn_radiation_wavelength     0.71073
_diffrn_radiation_source     'fine-focus sealed tube'
_diffrn_radiation_monochromator     graphite
_diffrn_measurement_device_type     'Bruker SMART CCD area-detector'
_diffrn_measurement_method     '\f and \w scans'
_diffrn_detector_area_resol_mean     ?
_diffrn_reflns_number     6510
_diffrn_reflns_av_R_equivalents     0.0990
_diffrn_reflns_av_sigmaI/netI     0.0642
_diffrn_reflns_theta_min     3.03
_diffrn_reflns_theta_max     29.14
_diffrn_reflns_theta_full     29.14
_diffrn_measured_fraction_theta_max     0.986
_diffrn_measured_fraction_theta_full     0.986
_diffrn_reflns_limit_h_min     -10
_diffrn_reflns_limit_h_max     10
_diffrn_reflns_limit_k_min     -12
_diffrn_reflns_limit_k_max     12
_diffrn_reflns_limit_l_min     -12
_diffrn_reflns_limit_l_max     12
_diffrn_standards_number     0
_diffrn_standards_interval_count     ?
_diffrn_standards_interval_time     ?
_diffrn_standards_decay_%     ?
_refine_special_details
;
Refinement of <i>F</i>^2^ against ALL reflections. The weighted
<i>R</i>-factor <i>wR</i> and goodness of fit <i>S</i> are based
on <i>F</i>^2^, conventional <i>R</i>-factors <i>R</i> are based
on <i>F</i>, with <i>F</i> set to zero for negative <i>F</i>^2^.
The threshold expression of <i>F</i>^2^ > \s(<i>F</i>^2^) is used
only for calculating <i>R</i>-factors(gt) <i>etc</i>. and is not
relevant to the choice of reflections for refinement. <i>R</i>-factors
based on <i>F</i>^2^ are statistically about twice as large as those
based on <i>F</i>, and <i>R</i>- factors based on ALL data will be
even larger.
;
_reflns_number_total     2962
_reflns_number_gt     2952
_reflns_threshold_expression     I>2\s(I)
_refine_ls_structure_factor_coef     Fsqd
_refine_ls_matrix_type     full
_refine_ls_R_factor_all     0.0367
_refine_ls_R_factor_gt     0.0367
_refine_ls_wR_factor_gt     0.0878
_refine_ls_wR_factor_ref     0.0878
_refine_ls_goodness_of_fit_ref     1.180
_refine_ls_restrained_S_all     1.180
_refine_ls_number_reflns     2962
_refine_ls_number_parameters     116
_refine_ls_number_restraints     0
_refine_ls_hydrogen_treatment     constr
_refine_ls_weighting_scheme     calc
_refine_ls_weighting_details
               'calc w = 1/[\s^2^(Fo^2^)+(0.0557P)^2^] where P=(Fo^2^+2Fc^2^)/3'
_atom_sites_solution_hydrogens     geom
_atom_sites_solution_primary     direct
_atom_sites_solution_secondary     difmap
_refine_ls_shift/su_max     0.010
_refine_ls_shift/su_mean     0.001
_refine_diff_density_max     1.200
_refine_diff_density_min     -1.438
_refine_ls_extinction_method     'SHELXTL (Sheldrick, 1998)'
_refine_ls_extinction_coef     0.115(6)
_refine_ls_extinction_expression
                                  'Fc^*^=kFc[1+0.001xFc^2^\l^3^/sin(2\q)]^-1/4^'
loop_
    _atom_type_symbol
    _atom_type_description
    _atom_type_scat_dispersion_real
    _atom_type_scat_dispersion_imag
    _atom_type_scat_source
    'C' 'C' 0.0033 0.0016
                         'International Tables Vol C Tables 4.2.6.8 and 6.1.1.4'
    'H' 'H' 0.0000 0.0000
                         'International Tables Vol C Tables 4.2.6.8 and 6.1.1.4'
    'N' 'N' 0.0061 0.0033
                         'International Tables Vol C Tables 4.2.6.8 and 6.1.1.4'
    'O' 'O' 0.0106 0.0060
                         'International Tables Vol C Tables 4.2.6.8 and 6.1.1.4'
    'Pt' 'Pt' -1.7033 8.3905
                         'International Tables Vol C Tables 4.2.6.8 and 6.1.1.4'
    'Cl' 'Cl' 0.1484 0.1585
                         'International Tables Vol C Tables 4.2.6.8 and 6.1.1.4'
_computing_data_collection     'SMART (Bruker, 1998)'
_computing_cell_refinement     'SMART (Bruker, 1998)'
_computing_data_reduction     'SAINT (Bruker, 1998)'
_computing_structure_solution     'SHELXTL (Sheldrick, 2008)'
_computing_structure_refinement     'SHELXTL (Sheldrick, 2008)'
_computing_molecular_graphics     'ORTEP-3 for Windows (Farrugia, 1997)'
_computing_publication_material     'WinGX (Farrugia, 1999)'
loop_
    _atom_site_type_symbol
    _atom_site_label
    _atom_site_fract_x
    _atom_site_fract_y
    _atom_site_fract_z
    _atom_site_U_iso_or_equiv
    _atom_site_adp_type
    _atom_site_calc_flag
    _atom_site_refinement_flags
    _atom_site_occupancy
    _atom_site_disorder_assembly
    _atom_site_disorder_group
    Pt Pt1 0.0000 0.5000 0.0000 0.03163(12) Uani d S 1 . .
    Cl Cl1 0.1751(2) 0.65180(16) 0.26337(11) 0.0496(3) Uani d . 1 . .
    Cl Cl2 -0.2671(2) 0.5772(2) -0.01978(15) 0.0522(3) Uani d . 1 . .
    Cl Cl3 -0.1501(2) 0.27660(16) 0.07023(13) 0.0486(3) Uani d . 1 . .
    N N1 -0.2844(7) 0.7163(6) 0.3174(5) 0.0473(9) Uani d . 1 . .
    H H1D -0.2918 0.6752 0.2261 0.057 Uiso calc R 1 . .
    C C1 -0.2767(12) 0.4641(8) 0.3642(6) 0.0567(14) Uani d . 1 . .
    H H1A -0.1645 0.4737 0.3364 0.068 Uiso calc R 1 . .
    H H1B -0.4017 0.3993 0.2738 0.068 Uiso calc R 1 . .
    H H1C -0.2670 0.4137 0.4465 0.068 Uiso calc R 1 . .
    C C2 -0.2721(8) 0.6278(7) 0.4197(5) 0.0448(10) Uani d . 1 . .
    C C3 -0.2540(10) 0.6948(7) 0.5686(6) 0.0496(11) Uani d . 1 . .
    H H3 -0.2448 0.6366 0.6410 0.059 Uiso calc R 1 . .
    C C4 -0.2496(10) 0.8492(8) 0.6091(6) 0.0533(12) Uani d . 1 . .
    C C5 -0.2300(17) 0.9231(11) 0.7709(8) 0.077(2) Uani d . 1 . .
    H H5A -0.3464 0.9469 0.7620 0.092 Uiso calc R 1 . .
    H H5B -0.1094 1.0211 0.8227 0.092 Uiso calc R 1 . .
    H H5C -0.2215 0.8483 0.8310 0.092 Uiso calc R 1 . .
    C C6 -0.2651(10) 0.9340(7) 0.4965(7) 0.0540(12) Uani d . 1 . .
    H H6 -0.2611 1.0380 0.5221 0.065 Uiso calc R 1 . .
    C C7 -0.2858(9) 0.8639(7) 0.3499(6) 0.0493(11) Uani d . 1 . .
    C C8 -0.3106(14) 0.9436(10) 0.2211(9) 0.0687(18) Uani d . 1 . .
    H H8A -0.4370 0.8775 0.1325 0.082 Uiso calc R 1 . .
    H H8B -0.2007 0.9562 0.1898 0.082 Uiso calc R 1 . .
    H H8C -0.3100 1.0478 0.2589 0.082 Uiso calc R 1 . .
loop_
    _atom_site_aniso_label
    _atom_site_aniso_U_11
    _atom_site_aniso_U_22
    _atom_site_aniso_U_33
    _atom_site_aniso_U_12
    _atom_site_aniso_U_13
    _atom_site_aniso_U_23
    Pt1 0.03766(15) 0.03245(15) 0.02614(14) 0.01452(9) 0.01484(8) 0.00745(7)
    Cl1 0.0642(7) 0.0451(6) 0.0288(4) 0.0166(5) 0.0150(4) 0.0042(3)
    Cl2 0.0546(6) 0.0726(8) 0.0457(5) 0.0397(6) 0.0252(5) 0.0200(5)
    Cl3 0.0621(7) 0.0406(6) 0.0440(5) 0.0148(5) 0.0274(5) 0.0148(4)
    N1 0.049(2) 0.052(2) 0.0380(16) 0.0178(18) 0.0172(15) 0.0113(15)
    C1 0.076(4) 0.061(3) 0.045(2) 0.039(3) 0.028(2) 0.016(2)
    C2 0.052(2) 0.047(2) 0.0385(18) 0.024(2) 0.0190(17) 0.0110(16)
    C3 0.062(3) 0.052(3) 0.041(2) 0.028(2) 0.0239(19) 0.0121(18)
    C4 0.062(3) 0.054(3) 0.044(2) 0.026(2) 0.023(2) 0.0060(19)
    C5 0.116(7) 0.067(5) 0.052(3) 0.044(5) 0.039(4) 0.005(3)
    C6 0.059(3) 0.042(3) 0.057(3) 0.018(2) 0.023(2) 0.012(2)
    C7 0.046(2) 0.047(3) 0.049(2) 0.0134(19) 0.0164(18) 0.0172(19)
    C8 0.074(4) 0.063(4) 0.067(3) 0.025(3) 0.024(3) 0.033(3)
_geom_special_details
;
All e.s.d.'s (except the e.s.d. in the dihedral angle between two l.s.
planes) are estimated using the full covariance matrix. The cell e.s.d.'s
are taken into account individually in the estimation of e.s.d.'s in
distances, angles and torsion angles; correlations between e.s.d.'s in
cell parameters are only used when they are defined by crystal symmetry.
An approximate (isotropic) treatment of cell e.s.d.'s is used for
estimating e.s.d.'s involving l.s. planes.
;
loop_
    _geom_bond_atom_site_label_1
    _geom_bond_atom_site_label_2
    _geom_bond_site_symmetry_2
    _geom_bond_distance
    _geom_bond_publ_flag
    Pt1 Cl1 . 2.3225(11) yes
    Pt1 Cl1 2_565 2.3225(11) ?
    Pt1 Cl2 . 2.3199(12) yes
    Pt1 Cl2 2_565 2.3199(12) ?
    Pt1 Cl3 2_565 2.3197(13) ?
    Pt1 Cl3 . 2.3197(13) yes
    N1 H1D . 0.8600 ?
    C1 C2 . 1.488(8) ?
    C1 H1A . 0.9600 ?
    C1 H1B . 0.9600 ?
    C1 H1C . 0.9600 ?
    C2 N1 . 1.355(7) ?
    C2 C3 . 1.385(6) ?
    C3 C4 . 1.388(8) ?
    C3 H3 . 0.9300 ?
    C4 C6 . 1.409(9) ?
    C4 C5 . 1.507(8) ?
    C5 H5A . 0.9600 ?
    C5 H5B . 0.9600 ?
    C5 H5C . 0.9600 ?
    C6 C7 . 1.365(9) ?
    C6 H6 . 0.9300 ?
    C7 N1 . 1.338(8) ?
    C7 C8 . 1.505(8) ?
    C8 H8A . 0.9600 ?
    C8 H8B . 0.9600 ?
    C8 H8C . 0.9600 ?
loop_
    _geom_angle_atom_site_label_1
    _geom_angle_atom_site_label_2
    _geom_angle_atom_site_label_3
    _geom_angle_site_symmetry_1
    _geom_angle_site_symmetry_3
    _geom_angle
    _geom_angle_publ_flag
    Cl1 Pt1 Cl1 . 2_565 180.0 ?
    Cl2 Pt1 Cl1 . 2_565 89.35(5) yes
    Cl2 Pt1 Cl1 2_565 2_565 90.65(5) ?
    Cl2 Pt1 Cl1 . . 90.65(5) yes
    Cl2 Pt1 Cl2 . 2_565 180.0 ?
    Cl3 Pt1 Cl1 . . 90.10(5) yes
    Cl3 Pt1 Cl1 2_565 2_565 90.10(5) ?
    Cl3 Pt1 Cl1 . 2_565 89.90(5) yes
    Cl3 Pt1 Cl2 . . 90.45(6) yes
    Cl3 Pt1 Cl2 2_565 2_565 90.45(6) ?
    Cl3 Pt1 Cl2 . 2_565 89.55(6) yes
    Cl3 Pt1 Cl3 2_565 . 180.0 ?
    C2 N1 H1D . . 118.0 ?
    C7 N1 C2 . . 123.9(5) ?
    C7 N1 H1D . . 118.0 ?
    C2 C1 H1A . . 109.5 ?
    C2 C1 H1B . . 109.5 ?
    H1A C1 H1B . . 109.5 ?
    C2 C1 H1C . . 109.5 ?
    H1A C1 H1C . . 109.5 ?
    H1B C1 H1C . . 109.5 ?
    N1 C2 C3 . . 118.5(5) ?
    N1 C2 C1 . . 117.3(4) ?
    C3 C2 C1 . . 124.2(5) ?
    C2 C3 C4 . . 119.7(5) ?
    C2 C3 H3 . . 120.2 ?
    C4 C3 H3 . . 120.2 ?
    C3 C4 C6 . . 118.9(5) ?
    C3 C4 C5 . . 120.0(6) ?
    C6 C4 C5 . . 121.1(6) ?
    C4 C5 H5A . . 109.5 ?
    C4 C5 H5B . . 109.5 ?
    H5A C5 H5B . . 109.5 ?
    C4 C5 H5C . . 109.5 ?
    H5A C5 H5C . . 109.5 ?
    H5B C5 H5C . . 109.5 ?
    C7 C6 C4 . . 120.1(5) ?
    C7 C6 H6 . . 119.9 ?
    C4 C6 H6 . . 119.9 ?
    N1 C7 C6 . . 118.9(5) ?
    N1 C7 C8 . . 117.6(6) ?
    C6 C7 C8 . . 123.5(6) ?
    C7 C8 H8A . . 109.5 ?
    C7 C8 H8B . . 109.5 ?
    H8A C8 H8B . . 109.5 ?
    C7 C8 H8C . . 109.5 ?
    H8A C8 H8C . . 109.5 ?
    H8B C8 H8C . . 109.5 ?
loop_
    _geom_torsion_atom_site_label_1
    _geom_torsion_atom_site_label_2
    _geom_torsion_atom_site_label_3
    _geom_torsion_atom_site_label_4
    _geom_torsion_site_symmetry_1
    _geom_torsion_site_symmetry_2
    _geom_torsion_site_symmetry_3
    _geom_torsion_site_symmetry_4
    _geom_torsion
    _geom_torsion_publ_flag
    C1 C2 N1 C7 . . . . 178.8(6) ?
    C3 C2 N1 C7 . . . . -1.9(9) ?
    N1 C2 C3 C4 . . . . 0.2(9) ?
    C1 C2 C3 C4 . . . . 179.5(6) ?
    C2 C3 C4 C6 . . . . 0.4(10) ?
    C2 C3 C4 C5 . . . . 180.0(7) ?
    C3 C4 C6 C7 . . . . 0.6(10) ?
    C5 C4 C6 C7 . . . . -179.0(7) ?
    C4 C6 C7 N1 . . . . -2.2(10) ?
    C4 C6 C7 C8 . . . . 177.8(7) ?
    C6 C7 N1 C2 . . . . 2.9(9) ?
    C8 C7 N1 C2 . . . . -177.0(6) ?
loop_
    _geom_hbond_atom_site_label_D
    _geom_hbond_atom_site_label_H
    _geom_hbond_atom_site_label_A
    _geom_hbond_site_symmetry_A
    _geom_hbond_distance_DH
    _geom_hbond_distance_HA
    _geom_hbond_distance_DA
    _geom_hbond_angle_DHA
    _geom_hbond_publ_flag
    N1 H1D Cl2 . 0.86 2.45 3.301(5) 173.00 yes
    C1 H1C Cl1 2_566 0.96 2.81 3.743(6) 165.00 yes
    C8 H8A Cl3 2_465 0.96 2.80 3.731(10) 163.00 yes
data_global
_journal_date_recd_electronic     2008-09-06
_journal_date_accepted     2008-09-08
_journal_name_full     'Acta Crystallographica, Section E'
_journal_year     2008
_journal_volume     64
_journal_issue     10
_journal_page_first     m1267
_journal_page_last     m1268
_journal_paper_category     QM
_journal_coeditor_code     HK2526
_publ_contact_author_name     'Amani, Vahid'
_publ_contact_author_address
;
Islamic Azad University
Shahr-e-Rey Branch
Tehran
Iran
;
_publ_contact_author_email     'v_amani2002@yahoo.com'
_publ_contact_author_fax     '0098 021 55277888'
_publ_contact_author_phone     '0098 021 55277850'
_publ_section_title
;
Bis(2,4,6-trimethylpyridinium) hexachloridoplatinate(IV)
;
loop_
    _publ_author_name
    _publ_author_address
    'Kalateh, Khadijeh'
;
Islamic Azad University
Shahr-e-Rey Branch
Tehran
Iran
;
    'Ebadi, Amin'
;
Department of Chemistry
Islamic Azad University
Kazeroon Branch
Kazeroon
Fars
Iran
;
    'Abedi, Anita'
;
Department of Chemistry
Islamic Azad University
North Tehran Branch
Tehran
Iran
;
    'Amani, Vahid'
;
Islamic Azad University
Shahr-e-Rey Branch
Tehran
Iran
;
    'Khavasi, Hamid Reza'
;
Department of Chemistry
Shahid Beheshti University
Tehran 1983963113
Iran
;
