# Supplementary material for: Bis(2,4,6-trimethyl­pyridinium) hexa­chloridoplatinate(IV)
Source: Acta Crystallogr Sect E Struct Rep Online. 2008 Sep 13;64(Pt 10):m1267–8. doi: 10.1107/S160053680802881X (PMC2959317; doi:10.1107/S160053680802881X)
Supplement: Supplementary file 2 [file e-64-m1267-Isup2.hkl]

#
# h,k,l, Fc-squared, Fo-squared, sigma(Fo-squared) and status flag
#
data_I
_shelx_title ' KH337 SABOUNCHEI'
_shelx_refln_list_code          4
_shelx_F_calc_maximum      107.01
_exptl_crystal_F_000      1872.00
_reflns_d_resolution_high  0.7298
 
loop_
 _symmetry_equiv_pos_as_xyz
 'x, y, z'
 '-x, -y, -z'
 
_cell_length_a     7.6302
_cell_length_b     9.1328
_cell_length_c     9.4599
_cell_angle_alpha  99.201
_cell_angle_beta  109.683
_cell_angle_gamma 108.471
 
_shelx_F_squared_multiplier     1.000
 
loop_
 _refln_index_h
 _refln_index_k
 _refln_index_l
 _refln_F_squared_calc
 _refln_F_squared_meas
 _refln_F_squared_sigma
 _refln_observed_status
   1   0   0     7691.49     8753.90    337.35 o
   2   0   0     3085.32     2979.02    211.53 o
   3   0   0     1786.39     1552.68     72.40 o
   4   0   0     4051.62     3759.81    147.04 o
   5   0   0      657.99      561.80      9.54 o
   6   0   0      594.51      592.27     81.55 o
   7   0   0      923.02      904.33    152.17 o
   8   0   0      237.62      255.42     32.17 o
   9   0   0       21.89       31.02      4.13 o
  -9   1   0       57.78       62.59      9.31 o
  -8   1   0      260.56      267.02     36.48 o
  -7   1   0     1109.22      966.71     10.55 o
  -6   1   0      967.08      873.32     17.85 o
  -5   1   0       94.17       89.82      5.62 o
  -4   1   0      557.23      441.32     18.93 o
  -1   1   0     3257.41     4282.06    136.01 o
   2   1   0       54.46       78.12      9.97 o
   3   1   0      148.64      137.89     12.77 o
   4   1   0     4448.28     3780.53     50.08 o
   5   1   0     2748.99     2693.26    240.57 o
   6   1   0      382.35      372.79     35.78 o
   7   1   0      184.02      199.95     27.40 o
   8   1   0      150.90      166.67     20.85 o
  -9   2   0      101.53      105.65     12.35 o
  -8   2   0      278.29      243.84      9.41 o
  -7   2   0      769.21      682.63      8.64 o
  -6   2   0      588.41      510.89     19.64 o
  -5   2   0      288.40      269.00     30.55 o
  -4   2   0     2069.89     2127.05    120.63 o
   0   2   0     3615.70     3503.19    511.07 o
   1   2   0      386.77      296.16     43.63 o
   2   2   0     1047.08      930.79    144.27 o
   3   2   0     3509.71     2738.27      6.33 o
   4   2   0     3520.76     2993.69    100.45 o
   5   2   0     1145.81     1066.87    103.02 o
   6   2   0      170.03      165.81     14.24 o
   7   2   0       75.69       94.30     10.10 o
   8   2   0      102.19      120.13      9.09 o
  -9   3   0      109.99      112.61      7.85 o
  -8   3   0      174.13      160.23      4.06 o
  -7   3   0      644.61      572.10     47.60 o
  -6   3   0      949.76      935.40    101.53 o
  -5   3   0      733.71      602.58     57.79 o
  -4   3   0     2662.00     2409.22    185.72 o
  -2   3   0     5345.89     6090.94     11.84 o
  -1   3   0       52.71       57.17      2.21 o
   0   3   0      548.71      462.95     61.94 o
   2   3   0     4367.35     3359.77     59.20 o
   3   3   0     1973.38     1708.73    232.97 o
   4   3   0     1406.38     1305.42     87.34 o
   5   3   0      452.33      427.62     36.04 o
   6   3   0       75.86       75.00     10.16 o
   7   3   0       95.81      103.88      6.32 o
  -9   4   0      149.93      134.68      2.60 o
  -8   4   0      166.28      145.20     16.48 o
  -7   4   0      549.33      556.78     65.01 o
  -6   4   0     1380.52     1329.48    143.28 o
  -5   4   0     1574.01     1502.53    130.79 o
  -4   4   0     1717.08     1675.15    131.83 o
  -3   4   0     2095.72     1933.09    128.67 o
  -2   4   0     2452.67     2535.30     65.63 o
  -1   4   0     2515.62     2707.90    124.80 o
   0   4   0     1628.00     1397.10    157.75 o
   1   4   0     3692.82     2622.62     94.91 o
   2   4   0     4349.98     3512.88    145.33 o
   3   4   0     1149.59      967.13     90.93 o
   4   4   0      162.09      152.49     11.83 o
   5   4   0      208.91      212.96     17.21 o
   6   4   0      249.11      234.21     13.16 o
   7   4   0      144.56      141.31      3.62 o
  -9   5   0      201.45      180.74      6.36 o
  -8   5   0      206.10      198.64     22.03 o
  -7   5   0      477.20      474.36     54.23 o
  -6   5   0     1097.78     1053.95    106.11 o
  -5   5   0     1200.09     1099.26     95.60 o
  -4   5   0     1335.39     1291.20    100.15 o
  -3   5   0     1939.94     1841.78    119.34 o
  -2   5   0     1770.81     1654.02     94.23 o
  -1   5   0     2128.02     2229.44    243.00 o
   0   5   0     3592.12     3908.31    417.93 o
   1   5   0     2738.56     2439.61    274.79 o
   2   5   0      926.38      811.61     81.49 o
   3   5   0      355.22      339.75     31.39 o
   4   5   0      278.88      264.12     15.94 o
   5   5   0      274.82      257.73     16.63 o
   6   5   0      240.85      231.08      3.08 o
  -9   6   0      243.56      222.31     15.39 o
  -8   6   0      154.56      148.53     17.37 o
  -7   6   0      272.66      281.48     29.75 o
  -6   6   0     1003.06      972.46     82.44 o
  -5   6   0     1200.44     1159.56     96.63 o
  -4   6   0      849.51      782.92     63.69 o
  -3   6   0     1535.98     1519.40    120.84 o
  -2   6   0     2921.71     3081.85    158.60 o
  -1   6   0     1908.14     1794.06    173.17 o
   0   6   0     1030.60      965.52    102.31 o
   1   6   0     1201.60     1151.34    110.04 o
   2   6   0      737.28      683.28     63.59 o
   3   6   0      278.47      262.61     15.33 o
   4   6   0      311.91      296.26     11.16 o
   5   6   0      332.23      317.44      8.65 o
  -9   7   0      209.25      223.19     29.59 o
  -8   7   0      140.91      135.47     13.96 o
  -7   7   0      151.43      165.30     16.84 o
  -6   7   0      935.18      920.14     87.18 o
  -5   7   0     1709.44     1648.17    151.65 o
  -4   7   0      807.27      752.32     62.49 o
  -3   7   0      717.60      681.78     21.12 o
  -2   7   0     1600.51     1617.88     90.52 o
  -1   7   0     1304.92     1371.00    118.57 o
   0   7   0      605.19      598.20     54.20 o
   1   7   0      650.27      662.36     62.29 o
   2   7   0      683.88      709.90     69.04 o
   3   7   0      369.45      374.70     21.80 o
   4   7   0      203.97      199.50      3.15 o
   5   7   0      154.41      161.32      3.80 o
  -9   8   0      150.83      156.83     18.24 o
  -8   8   0      221.25      213.41     20.35 o
  -7   8   0      229.97      225.15     22.14 o
  -6   8   0      677.88      656.86     64.70 o
  -5   8   0     1332.85     1274.56    114.80 o
  -4   8   0      532.37      523.91     11.11 o
  -3   8   0      161.64      183.34      7.48 o
  -2   8   0      929.76      967.33     81.08 o
  -1   8   0     1460.81     1454.73    118.61 o
   0   8   0      553.61      569.54     52.19 o
   1   8   0      341.38      384.83     38.52 o
   2   8   0      490.75      563.20     92.99 o
   3   8   0      288.92      324.32     44.43 o
   4   8   0       88.93       79.35      5.22 o
  -9   9   0      146.25      145.90      9.57 o
  -8   9   0      308.73      298.43     31.55 o
  -7   9   0      278.00      263.96     23.86 o
  -6   9   0      320.54      299.91     22.89 o
  -5   9   0      461.17      475.29     13.33 o
  -4   9   0      381.80      367.07      7.92 o
  -3   9   0      304.82      298.34     19.22 o
  -2   9   0      606.23      634.11     52.28 o
  -1   9   0     1018.07     1131.26    134.06 o
   0   9   0      637.90      704.82     90.58 o
   1   9   0      180.61      216.45     33.79 o
   2   9   0      115.32      136.33     25.55 o
   3   9   0      144.82      152.09     23.57 o
  -8  10   0      266.92      252.66     22.63 o
  -7  10   0      144.98      149.67      5.61 o
  -6  10   0      108.94      116.67      3.00 o
  -5  10   0      239.13      252.15      8.81 o
  -4  10   0      341.82      359.22     10.97 o
  -3  10   0      517.24      512.16     33.84 o
  -2  10   0      709.30      746.69     93.39 o
  -1  10   0      405.05      446.22     47.01 o
   0  10   0      132.37      147.81     18.68 o
   1  10   0      106.41      119.20     18.73 o
   2  10   0      115.68      130.05     18.58 o
  -7  11   0       62.52       60.00      6.58 o
  -6  11   0       61.12       68.32      1.95 o
  -5  11   0      276.53      290.54     27.92 o
  -4  11   0      503.57      540.64     25.70 o
  -3  11   0      366.77      374.54     32.43 o
  -2  11   0      207.59      232.25     29.17 o
  -1  11   0      133.55      141.60     19.01 o
   0  11   0       80.19       85.42      7.59 o
  -5  12   0      255.61      264.84      3.98 o
  -4  12   0      268.04      288.24     13.07 o
  -3  12   0      150.58      149.42      4.31 o
  -2  12   0       65.72       74.14     14.71 o
   2 -12   1       76.02       85.98     11.48 o
   3 -12   1      222.31      228.40     14.11 o
   4 -12   1      274.37      271.00      5.36 o
   5 -12   1      147.92      144.18     11.14 o
  -1 -11   1       59.41       62.35      6.26 o
   0 -11   1       72.88       80.88     10.95 o
   1 -11   1      162.45      168.73      8.23 o
   2 -11   1      288.39      303.13     28.05 o
   3 -11   1      449.61      482.25     35.33 o
   4 -11   1      423.99      425.80      8.01 o
   5 -11   1      152.69      163.42      6.15 o
   6 -11   1       64.69       64.76      5.33 o
   7 -11   1      132.50      136.62      2.54 o
  -2 -10   1       47.26       50.76      3.54 o
  -1 -10   1       42.89       49.59      3.25 o
   0 -10   1      267.46      282.86     14.32 o
   1 -10   1      720.00      749.12     70.31 o
   2 -10   1      693.17      719.77     40.37 o
   3 -10   1      400.10      403.60     18.16 o
   4 -10   1      286.93      293.40      3.51 o
   5 -10   1      213.09      202.84      7.07 o
   6 -10   1      126.65      120.05     10.97 o
   7 -10   1      180.87      167.72     12.59 o
   8 -10   1      247.22      224.66     14.64 o
  -3  -9   1       74.76       73.60      6.76 o
  -2  -9   1      127.71      130.58      9.33 o
  -1  -9   1      243.89      266.90     22.06 o
   0  -9   1      821.73      885.61     82.73 o
   1  -9   1     1496.98     1565.33    126.57 o
   2  -9   1      665.52      651.49     40.50 o
   3  -9   1      104.02      102.72      2.24 o
   4  -9   1      243.34      234.66     14.39 o
   5  -9   1      604.68      574.29     39.04 o
   6  -9   1      420.58      400.75     31.50 o
   7  -9   1      247.96      235.48     21.46 o
   8  -9   1      229.07      215.85     20.03 o
  -4  -8   1       53.64       52.27      2.32 o
  -3  -8   1      106.58      104.62      8.19 o
  -2  -8   1      567.04      585.49     48.79 o
  -1  -8   1     1125.69     1191.33    108.28 o
   0  -8   1     1045.43     1064.41     97.14 o
   1  -8   1      963.21      933.16     88.78 o
   2  -8   1      526.08      487.63     43.81 o
   3  -8   1      103.10      101.47      6.48 o
   4  -8   1      506.77      478.89     24.43 o
   5  -8   1     1754.98     1652.47     98.34 o
   6  -8   1      799.19      748.65     48.46 o
   7  -8   1      114.81      109.99      6.99 o
   8  -8   1      155.10      155.29     14.31 o
   9  -8   1      154.77      146.76     22.61 o
  -5  -7   1       83.45       86.84      2.22 o
  -4  -7   1      131.29      122.36     11.86 o
  -3  -7   1      492.16      503.13     42.06 o
  -2  -7   1     1448.48     1490.84    140.49 o
  -1  -7   1     1472.16     1496.09    168.75 o
   0  -7   1      503.94      480.58     54.24 o
   1  -7   1      380.25      351.54     39.47 o
   2  -7   1      961.41      868.67     96.02 o
   3  -7   1     1072.23     1016.83      4.83 o
   4  -7   1     1250.95     1155.99     33.92 o
   5  -7   1     1973.28     1906.64    116.90 o
   6  -7   1      889.90      844.51     64.33 o
   7  -7   1       43.47       36.64      2.64 o
   8  -7   1       59.15       60.42      6.57 o
   9  -7   1      253.54      250.54     30.10 o
  -6  -6   1      106.06      103.50      4.25 o
  -5  -6   1      207.60      199.38     11.16 o
  -4  -6   1      391.36      346.80     25.55 o
  -3  -6   1      953.16      904.76     90.56 o
  -2  -6   1     1747.36     1740.96    202.70 o
  -1  -6   1      943.09      872.92     97.97 o
   0  -6   1      134.68      118.49     12.03 o
   1  -6   1      823.24      781.48     93.81 o
   2  -6   1     4101.71     4312.48     81.41 o
   3  -6   1     3002.77     2929.56      6.11 o
   4  -6   1     1094.63     1005.59     25.29 o
   5  -6   1     1000.43      919.28     54.37 o
   6  -6   1      658.80      637.16     61.96 o
   7  -6   1      142.63      139.47     15.33 o
   8  -6   1      120.02      127.58     15.20 o
   9  -6   1      246.88      259.22     28.22 o
  -7  -5   1       59.19       61.11      3.37 o
  -6  -5   1      236.97      221.49     14.66 o
  -5  -5   1      551.61      520.93     44.98 o
  -4  -5   1      497.63      437.48     43.10 o
  -3  -5   1      646.86      595.15     72.23 o
  -2  -5   1     1669.52     1563.54    216.68 o
  -1  -5   1     1555.86     1422.77    193.68 o
   0  -5   1      490.44      419.77     58.02 o
   1  -5   1     2097.56     2134.61     38.66 o
   2  -5   1     7660.14     8772.76     17.05 o
   3  -5   1     4080.90     4052.50     63.81 o
   4  -5   1      352.68      303.99     12.06 o
   5  -5   1      358.79      337.84     24.47 o
   6  -5   1      906.16      847.34     82.21 o
   7  -5   1      472.18      464.83     49.65 o
   8  -5   1      217.37      223.14     30.09 o
   9  -5   1      213.34      192.37      6.61 o
  -7  -4   1      105.18      112.96      6.32 o
  -6  -4   1      191.82      179.11     12.88 o
  -5  -4   1      770.56      727.28     87.17 o
  -4  -4   1      920.35      820.03    113.46 o
  -3  -4   1      451.26      357.00     51.64 o
  -2  -4   1     1472.11     1231.82    201.75 o
  -1  -4   1     4358.48     3020.98     11.60 o
   0  -4   1     2768.65     2633.05    382.70 o
   1  -4   1     2988.16     3073.01      7.56 o
   2  -4   1     5891.13     6474.86     90.80 o
   3  -4   1     2552.68     2607.46     66.02 o
   4  -4   1      282.72      273.35     10.57 o
   5  -4   1      531.11      480.41     46.43 o
   6  -4   1     1536.60     1465.72    136.19 o
   7  -4   1      862.32      840.44    105.75 o
   8  -4   1      177.36      158.61      2.45 o
   9  -4   1       92.62       78.37      4.56 o
  -8  -3   1      117.34      126.23     13.02 o
  -7  -3   1      141.56      148.64     15.54 o
  -6  -3   1      232.90      216.41     22.10 o
  -5  -3   1      728.30      648.56     62.89 o
  -4  -3   1     1430.62     1227.64    211.95 o
  -3  -3   1     1296.54     1222.42    193.00 o
  -2  -3   1     2315.59     2044.90    380.36 o
  -1  -3   1     6068.12     3978.82     14.83 o
   0  -3   1     4157.89     4876.58     49.48 o
   1  -3   1     1585.73     1485.71     23.37 o
   2  -3   1     3856.13     4019.87     86.34 o
   3  -3   1     3494.54     3493.87    127.27 o
   4  -3   1     1041.01      954.32     48.89 o
   5  -3   1      940.48      860.66     69.55 o
   6  -3   1     1500.25     1416.51    148.03 o
   7  -3   1      721.82      638.72      7.23 o
   8  -3   1      126.25      114.10      2.33 o
   9  -3   1       54.91       47.32      2.28 o
  -8  -2   1      152.00      169.90     21.95 o
  -7  -2   1      129.69      151.85     15.24 o
  -6  -2   1      256.71      239.99     25.60 o
  -5  -2   1     1639.27     1491.78    152.87 o
  -4  -2   1     3139.86     2641.60    532.24 o
  -3  -2   1     1297.37      970.53    193.13 o
  -2  -2   1     1233.43     1064.74    210.23 o
  -1  -2   1     6513.02     4338.62     59.29 o
   1  -2   1     2263.68     2310.07     46.74 o
   2  -2   1     2006.32     2037.94     88.89 o
   3  -2   1     4571.05     4794.10    215.88 o
   4  -2   1     2598.34     2502.10    201.00 o
   5  -2   1      929.98      900.68     83.04 o
   6  -2   1      811.78      685.39      4.52 o
   7  -2   1      500.49      436.19      8.67 o
   8  -2   1      123.68      109.14      2.48 o
   9  -2   1       61.98       72.41      6.39 o
  -8  -1   1      124.54      137.47     22.05 o
  -7  -1   1      603.34      608.40     59.16 o
  -6  -1   1      798.59      760.57     75.89 o
  -5  -1   1      950.68      754.34     89.88 o
  -4  -1   1     2909.22     2570.55    358.55 o
  -3  -1   1     3457.26     2453.35     47.11 o
  -2  -1   1      411.61      295.91     67.56 o
  -1  -1   1     1535.70     1345.97    310.36 o
   2  -1   1     2025.34     1852.58     65.80 o
   3  -1   1     2853.54     2618.84    167.31 o
   4  -1   1     2759.60     2690.98    298.51 o
   5  -1   1      825.89      716.70     20.55 o
   6  -1   1      420.65      366.66     18.14 o
   7  -1   1      411.47      369.00      7.24 o
   8  -1   1      195.01      198.26     28.74 o
  -9   0   1       90.93       91.87     10.57 o
  -8   0   1      208.05      221.56     33.68 o
  -7   0   1      656.39      652.16     64.42 o
  -6   0   1     1690.95     1580.01    150.42 o
  -5   0   1     1268.53     1004.69     62.52 o
  -4   0   1      178.31      120.94     15.95 o
  -3   0   1     1405.84     1069.41    153.31 o
  -2   0   1    11450.40     9493.10     28.47 o
  -1   0   1     7750.15     6052.61     31.96 o
   2   0   1     2032.61     1878.46     59.52 o
   3   0   1     1337.93     1075.37     33.18 o
   4   0   1     2127.38     1807.92     34.81 o
   5   0   1     1073.83      944.50     46.52 o
   6   0   1      382.23      375.55     51.25 o
   7   0   1      325.37      326.41     44.00 o
   8   0   1      197.72      207.11     22.79 o
  -9   1   1      134.10      148.30     20.22 o
  -8   1   1      647.62      681.26    108.24 o
  -7   1   1      850.78      730.55     44.19 o
  -6   1   1      271.27      230.64     15.95 o
  -5   1   1      502.68      409.50     33.29 o
  -4   1   1     2564.32     2032.36    213.26 o
  -3   1   1     3556.27     2894.43    371.72 o
  -2   1   1     6373.56     4693.49    425.48 o
   1   1   1     1061.43      940.58      7.99 o
   2   1   1     1079.65      974.46    109.60 o
   3   1   1     2421.39     2121.98      8.10 o
   4   1   1     2311.63     1940.96     41.60 o
   5   1   1     1031.17      935.33    130.57 o
   6   1   1      326.22      318.05     41.86 o
   7   1   1      197.04      205.22     24.87 o
   8   1   1      133.34      150.32      7.92 o
  -9   2   1      157.27      166.86     25.49 o
  -8   2   1      364.75      328.64      5.45 o
  -7   2   1      728.76      652.54     57.28 o
  -6   2   1      341.16      297.68     20.12 o
  -5   2   1      223.27      197.57     34.70 o
  -4   2   1     3764.01     3542.81    326.51 o
  -1   2   1      413.26      350.47      8.02 o
   0   2   1     1680.68     1599.98     68.33 o
   1   2   1     2652.07     2246.83     16.28 o
   2   2   1     2111.22     1676.19      5.31 o
   3   2   1     2727.79     2352.20     22.34 o
   4   2   1     2113.39     1780.74     85.70 o
   5   2   1      568.67      499.63     54.41 o
   6   2   1      155.44      148.46     13.01 o
   7   2   1      139.47      142.08      2.67 o
  -9   3   1      132.38      121.48      7.27 o
  -8   3   1      174.74      154.52      2.13 o
  -7   3   1      460.91      379.37     43.82 o
  -6   3   1      695.59      565.70     58.19 o
  -5   3   1     1725.92     1599.70    125.56 o
  -4   3   1     6543.61     5948.52   1319.31 o
  -2   3   1      710.64      628.98      6.13 o
  -1   3   1       48.58       44.16      7.25 o
   0   3   1     2578.70     2339.10    202.24 o
   1   3   1     5757.69     5174.42     15.38 o
   2   3   1     3510.00     3073.65     37.40 o
   3   3   1     1652.21     1303.28     47.73 o
   4   3   1      802.66      660.33     34.32 o
   5   3   1      270.18      228.91      3.71 o
   6   3   1      117.18      111.33      2.51 o
   7   3   1      134.97      138.61      2.79 o
 -10   4   1      165.99      154.44      6.41 o
  -9   4   1       64.69       62.31      4.37 o
  -8   4   1       63.55       57.31      2.11 o
  -7   4   1     1029.59      847.83    106.04 o
  -6   4   1     2335.22     2226.48    268.64 o
  -5   4   1     1218.63     1051.83    104.10 o
  -4   4   1     2158.90     2015.29    238.03 o
  -3   4   1     4536.29     4936.73     75.80 o
  -2   4   1      290.50      253.21      5.29 o
  -1   4   1       81.12       58.42     13.80 o
   2   4   1     1699.51     1444.82    114.97 o
   3   4   1      258.40      220.30     10.53 o
   4   4   1      284.69      244.68      3.64 o
   5   4   1      267.49      241.35      2.94 o
   6   4   1      183.63      181.79      3.66 o
 -10   5   1      155.52      131.82     13.91 o
  -9   5   1      147.11      128.25     11.77 o
  -8   5   1       95.92       82.08      8.18 o
  -7   5   1      917.72      863.56    114.69 o
  -6   5   1     2999.05     2929.30    349.58 o
  -5   5   1     1171.86     1046.04    115.38 o
  -4   5   1       60.84       52.87      5.74 o
  -3   5   1     1158.32     1103.24     25.72 o
  -2   5   1     3529.39     3523.21    196.14 o
  -1   5   1     2421.01     2318.76    206.55 o
   0   5   1     3358.58     3076.91    387.25 o
   1   5   1     3309.37     3177.19    394.71 o
   2   5   1      559.75      476.38     58.22 o
   3   5   1       40.15       34.10      2.43 o
   4   5   1      270.09      239.67      3.72 o
   5   5   1      445.23      433.14      4.28 o
   6   5   1      192.51      177.01      2.96 o
 -10   6   1      129.01      117.10     16.76 o
  -9   6   1      267.82      228.89     17.01 o
  -8   6   1      237.84      238.58     29.41 o
  -7   6   1      573.85      561.18     63.67 o
  -6   6   1     1321.69     1237.16    133.10 o
  -5   6   1      618.10      562.66     57.49 o
  -4   6   1      198.44      194.10      6.05 o
  -3   6   1     1465.91     1335.30     56.68 o
  -2   6   1     4407.61     4367.04    299.02 o
  -1   6   1     3351.39     3406.60    295.56 o
   0   6   1     1018.42      918.84    110.98 o
   1   6   1      413.43      356.33     50.70 o
   2   6   1      296.99      263.43     31.54 o
   3   6   1      281.00      226.12      8.86 o
   4   6   1      380.76      366.11      4.19 o
   5   6   1      327.49      291.94      3.52 o
  -9   7   1      277.43      299.44     33.14 o
  -8   7   1      249.84      241.25     26.92 o
  -7   7   1      263.54      258.88     26.70 o
  -6   7   1      596.27      577.56     57.64 o
  -5   7   1      765.86      699.89     69.50 o
  -4   7   1      803.55      745.85     29.79 o
  -3   7   1     1760.14     1680.20     68.23 o
  -2   7   1     2508.16     2490.90    150.08 o
  -1   7   1     1211.49     1184.46    127.77 o
   0   7   1      242.28      238.16     31.15 o
   1   7   1      181.42      171.14     19.44 o
   2   7   1      443.15      409.54     45.94 o
   3   7   1      562.31      479.29     11.35 o
   4   7   1      315.31      286.57      4.13 o
  -9   8   1      210.35      219.26     25.28 o
  -8   8   1      179.34      183.79     18.67 o
  -7   8   1      231.36      214.21     19.13 o
  -6   8   1      509.73      505.10     13.03 o
  -5   8   1      731.88      735.81      6.69 o
  -4   8   1     1044.81     1019.42     49.68 o
  -3   8   1     1255.51     1183.47     63.12 o
  -2   8   1      741.25      706.99     53.70 o
  -1   8   1      265.47      267.58     29.05 o
   0   8   1      265.89      266.02     34.69 o
   1   8   1      502.19      535.02     88.90 o
   2   8   1      527.78      570.18     91.64 o
   3   8   1      297.01      265.02     16.79 o
  -9   9   1      210.01      207.60     21.60 o
  -8   9   1      193.48      198.05     10.84 o
  -7   9   1      131.15      133.17      5.49 o
  -6   9   1      495.85      485.05     15.23 o
  -5   9   1      843.68      808.95     36.66 o
  -4   9   1      409.92      412.58     16.77 o
  -3   9   1      328.80      325.92     28.03 o
  -2   9   1      542.50      487.82     46.38 o
  -1   9   1      386.03      398.33     48.15 o
   0   9   1      276.09      318.89     51.20 o
   1   9   1      415.37      446.01     68.94 o
   2   9   1      334.57      354.23     57.02 o
  -8  10   1      258.53      265.53      5.87 o
  -7  10   1      129.85      128.79      2.11 o
  -6  10   1      135.49      131.20      1.83 o
  -5  10   1      482.14      474.73     26.88 o
  -4  10   1      509.62      483.18     41.76 o
  -3  10   1      180.23      179.07      9.20 o
  -2  10   1      225.77      237.45     19.40 o
  -1  10   1      460.24      464.58     39.05 o
   0  10   1      330.36      364.69     60.24 o
   1  10   1      144.93      155.64     18.71 o
  -7  11   1      102.39       95.08      6.70 o
  -6  11   1      117.16      117.09      2.12 o
  -5  11   1      270.99      275.46     10.37 o
  -4  11   1      309.99      309.76     19.76 o
  -3  11   1      212.59      213.47     22.08 o
  -2  11   1      203.43      213.64     18.56 o
  -1  11   1      205.29      215.69     27.55 o
   0  11   1      131.87      162.99      4.11 o
  -5  12   1      229.10      218.84     16.33 o
  -4  12   1      285.26      288.18      9.28 o
  -3  12   1       76.32       81.15      2.52 o
   1 -12   2      149.90      160.16     25.24 o
   2 -12   2       79.51       81.68      4.83 o
   3 -12   2      126.03      129.81      3.67 o
   4 -12   2      211.18      237.24      2.75 o
   5 -12   2      115.99      106.60      2.10 o
  -1 -11   2       87.33       89.73      9.05 o
   0 -11   2      163.22      166.83     10.37 o
   1 -11   2      276.87      286.30     21.41 o
   2 -11   2      181.40      204.92     17.20 o
   3 -11   2      159.70      162.46      5.77 o
   4 -11   2      381.72      401.23      2.72 o
   5 -11   2      328.02      332.72      4.14 o
   6 -11   2       91.58       86.57      6.55 o
   7 -11   2       89.73       82.70      8.09 o
  -2 -10   2       96.34       97.50      6.74 o
  -1 -10   2      122.67      131.63     12.80 o
   0 -10   2      333.68      347.75     27.48 o
   1 -10   2      551.34      575.16     53.58 o
   2 -10   2      398.31      391.88     32.39 o
   3 -10   2      311.66      309.84     28.44 o
   4 -10   2      422.52      412.43     31.51 o
   5 -10   2      356.19      351.44     22.83 o
   6 -10   2      153.12      151.37     12.89 o
   7 -10   2      114.06      109.57      9.16 o
  -4  -9   2       68.60       70.64      3.24 o
  -3  -9   2       82.34       87.32      6.33 o
  -2  -9   2      204.45      211.94     21.70 o
  -1  -9   2      398.37      414.95     39.86 o
   0  -9   2      717.42      739.26     62.51 o
   1  -9   2     1000.80      988.89    101.39 o
   2  -9   2      505.12      479.96     48.34 o
   3  -9   2      194.18      201.03      7.29 o
   4  -9   2      515.21      513.99     15.08 o
   5  -9   2      687.80      651.47     30.79 o
   6  -9   2      226.32      212.04     13.70 o
   7  -9   2      112.32      106.31      9.15 o
   8  -9   2      193.95      178.49     19.72 o
  -5  -8   2       50.76       50.31      4.93 o
  -4  -8   2       65.33       69.34      5.04 o
  -3  -8   2      213.93      228.63     19.11 o
  -2  -8   2      684.01      713.75     69.52 o
  -1  -8   2     1179.55     1174.71    126.79 o
   0  -8   2      920.26      933.31    112.98 o
   1  -8   2      517.21      523.55     60.94 o
   2  -8   2      555.39      494.74     51.67 o
   3  -8   2      591.83      533.14     18.12 o
   4  -8   2      569.87      558.00      8.80 o
   5  -8   2      870.71      822.39     20.32 o
   6  -8   2      622.99      577.51     34.73 o
   7  -8   2      151.67      148.92      5.88 o
   8  -8   2       98.64       96.27      6.43 o
  -5  -7   2       51.63       52.95      4.87 o
  -4  -7   2      218.31      220.79     17.13 o
  -3  -7   2      937.34      985.56    104.79 o
  -2  -7   2     1494.37     1576.44    177.89 o
  -1  -7   2      951.97      956.01    124.37 o
   0  -7   2      521.94      465.67     57.03 o
   1  -7   2      492.45      445.37     49.45 o
   2  -7   2      722.81      729.11     10.40 o
   3  -7   2     1646.40     1615.91     29.25 o
   4  -7   2     1825.59     1737.37      7.29 o
   5  -7   2      760.01      727.81     35.65 o
   6  -7   2      296.45      288.42     19.42 o
   7  -7   2      232.67      237.50     22.14 o
   8  -7   2      176.14      178.16     18.44 o
   9  -7   2      103.14      103.95     14.81 o
  -6  -6   2       82.01       78.55      3.47 o
  -5  -6   2      278.83      282.50     25.03 o
  -4  -6   2      765.78      850.10     82.96 o
  -3  -6   2     1473.88     1538.39    186.08 o
  -2  -6   2     1299.93     1258.39    169.43 o
  -1  -6   2      300.39      268.91     41.03 o
   0  -6   2      221.16      212.25     29.97 o
   1  -6   2     1841.46     1928.52     21.11 o
   2  -6   2     3837.81     4025.41     68.62 o
   3  -6   2     2083.02     2021.69      5.05 o
   4  -6   2     1021.77      955.10     32.85 o
   5  -6   2      925.99      880.95     39.77 o
   6  -6   2      379.75      388.47     26.41 o
   7  -6   2      132.73      138.79     19.21 o
   8  -6   2      220.60      217.98     31.75 o
   9  -6   2      199.57      207.94     28.22 o
  -7  -5   2       58.13       56.67      5.22 o
  -6  -5   2      259.48      248.13     17.98 o
  -5  -5   2      870.34      797.35    100.25 o
  -4  -5   2     1074.62     1142.66    139.73 o
  -3  -5   2      695.56      720.39     98.37 o
  -2  -5   2      593.37      573.66     87.20 o
  -1  -5   2      588.10      535.10     77.99 o
   0  -5   2     1362.79     1225.86    170.17 o
   1  -5   2     5064.93     5576.52     82.75 o
   2  -5   2     6832.04     7693.45     15.50 o
   3  -5   2     2111.25     1951.56     76.59 o
   4  -5   2      128.87      128.03      2.25 o
   5  -5   2      371.30      347.54     21.96 o
   6  -5   2     1001.07     1001.98     87.69 o
   7  -5   2      480.97      494.59     61.54 o
   8  -5   2      154.78      148.04     16.78 o
   9  -5   2      133.88      116.91      2.18 o
  -7  -4   2      180.78      175.22     11.66 o
  -6  -4   2      579.79      560.69     50.91 o
  -5  -4   2     1071.17     1010.79    165.67 o
  -4  -4   2      616.84      527.27     86.01 o
  -3  -4   2      122.99      108.78     17.66 o
  -2  -4   2      814.74      758.99    126.30 o
  -1  -4   2     5256.80     3351.89     11.60 o
   1  -4   2     4126.60     4588.53     67.07 o
   2  -4   2     3715.46     3888.59    118.09 o
   3  -4   2      897.24      903.97     56.43 o
   4  -4   2      176.62      171.90      7.56 o
   5  -4   2      943.49      885.65     52.78 o
   6  -4   2     1550.49     1550.01    158.20 o
   7  -4   2      565.59      570.00     77.20 o
   8  -4   2      118.92      104.23      2.35 o
   9  -4   2       76.54       70.31      7.64 o
  -8  -3   2      174.28      172.79     15.48 o
  -7  -3   2      260.63      287.59     25.01 o
  -6  -3   2      471.63      458.11     47.35 o
  -5  -3   2      806.86      711.17    123.99 o
  -4  -3   2      505.10      418.27     85.15 o
  -3  -3   2      404.82      338.64     61.55 o
  -2  -3   2     3567.90     3640.47    750.83 o
   1  -3   2      552.07      520.58      3.50 o
   2  -3   2      975.24      894.50     28.21 o
   3  -3   2     2211.06     2112.91    158.00 o
   4  -3   2     1008.82      937.91     49.11 o
   5  -3   2     1300.70     1254.58    107.30 o
   6  -3   2     1724.83     1748.15    193.32 o
   7  -3   2      446.49      394.09     14.32 o
   8  -3   2       29.15       30.37      1.78 o
   9  -3   2       51.78       50.57      3.67 o
  -8  -2   2      236.60      248.64     22.55 o
  -7  -2   2      299.54      301.85     28.26 o
  -6  -2   2      280.51      289.61     32.05 o
  -5  -2   2      764.96      673.27    121.14 o
  -4  -2   2     1689.81     1248.14    252.82 o
  -3  -2   2     2024.57     1550.67    382.53 o
  -2  -2   2     5933.70     3987.16     13.40 o
   0  -2   2     2652.83     3056.71     39.76 o
   1  -2   2      375.81      427.46      5.20 o
   2  -2   2     1034.51     1097.45     57.92 o
   4  -2   2     3633.62     3500.90    250.09 o
   5  -2   2      837.09      793.14     79.77 o
   6  -2   2      522.36      496.12     30.45 o
   7  -2   2      314.59      284.42      2.57 o
   8  -2   2       72.19       65.24      1.94 o
  -9  -1   2      136.67      141.15     14.72 o
  -8  -1   2      296.49      333.24     37.19 o
  -7  -1   2      215.66      208.26     20.81 o
  -6  -1   2      315.89      272.53     33.42 o
  -5  -1   2     1740.31     1594.75    210.89 o
  -4  -1   2     3947.39     2669.09    148.72 o
  -3  -1   2     3128.58     2209.10    566.07 o
  -2  -1   2     2251.46     2167.31    442.58 o
   0  -1   2     3978.05     5609.36     15.22 o
   1  -1   2      424.07      389.17      6.62 o
   4  -1   2     2786.32     2825.59    252.33 o
   5  -1   2      286.77      265.26      2.92 o
   6  -1   2      180.80      165.18      2.14 o
   7  -1   2      270.48      267.86      2.56 o
   8  -1   2      165.15      182.98     16.03 o
  -9   0   2       73.85       78.54      9.24 o
  -8   0   2      551.86      553.07     53.58 o
  -7   0   2      647.26      614.88     61.00 o
  -6   0   2      228.42      197.59     20.67 o
  -5   0   2     1635.00     1365.28    206.52 o
  -4   0   2     6362.96     4321.37    326.53 o
  -3   0   2     2313.01     1348.54     51.34 o
  -2   0   2      682.75      539.33    165.08 o
   2   0   2     4675.14     5159.95     13.36 o
   3   0   2     3938.62     4038.21     10.91 o
   4   0   2     1103.63      990.77     22.33 o
   5   0   2      174.23      162.56      6.59 o
   6   0   2      240.09      241.86     25.32 o
   7   0   2      362.73      385.12     38.87 o
   8   0   2      181.61      185.82     22.06 o
  -9   1   2       92.34       96.66      8.95 o
  -8   1   2      424.46      438.60     43.19 o
  -7   1   2     1089.29      889.01     83.87 o
  -6   1   2      576.90      422.93     43.59 o
  -5   1   2      640.14      500.07     61.78 o
  -4   1   2     4484.92     3781.28    608.32 o
  -3   1   2     4570.05     3729.07    803.33 o
  -2   1   2      357.42      275.35     72.13 o
  -1   1   2     5137.99     6158.25     22.94 o
   2   1   2     1476.94     1536.85      7.19 o
   3   1   2     1812.57     1623.20      6.43 o
   4   1   2      820.71      781.55     62.86 o
   5   1   2      310.73      298.14     28.25 o
   6   1   2      410.24      403.34      4.09 o
   7   1   2      347.37      343.65      3.38 o
 -10   2   2      121.93      137.80     21.45 o
  -9   2   2      152.96      153.61     17.40 o
  -8   2   2      366.56      318.24     26.98 o
  -7   2   2      784.85      695.02     57.37 o
  -6   2   2      607.38      512.17     53.26 o
  -5   2   2      820.63      610.15     70.24 o
  -4   2   2     3988.37     3209.06    466.68 o
  -2   2   2     3173.83     3155.36    405.77 o
  -1   2   2     1727.99     1700.35     87.96 o
   1   2   2     4443.80     4619.65     13.47 o
   2   2   2      787.54      706.70      5.23 o
   3   2   2      780.63      723.23      5.01 o
   4   2   2     1282.02     1192.29      5.86 o
   5   2   2      598.58      539.36      3.78 o
   6   2   2      232.61      238.97      2.94 o
   7   2   2      174.92      165.95      2.81 o
 -10   3   2      192.36      181.46      3.56 o
  -9   3   2      101.79       90.30     10.18 o
  -8   3   2      119.05      111.60     11.17 o
  -7   3   2      845.52      753.17     69.67 o
  -6   3   2     1620.82     1356.89    142.76 o
  -5   3   2     1293.73     1092.33    105.41 o
  -4   3   2     2769.14     2529.58    262.72 o
  -3   3   2     4816.97     5354.45      9.57 o
  -2   3   2     2373.57     2263.70    251.79 o
  -1   3   2     1313.74     1224.30     92.00 o
   0   3   2     3217.35     2967.12    207.55 o
   1   3   2     3578.16     3531.34     11.60 o
   2   3   2     1276.90     1117.23      6.23 o
   3   3   2      648.80      528.20      3.96 o
   4   3   2      843.41      745.66      4.37 o
   5   3   2      587.54      552.74      3.86 o
   6   3   2      158.45      141.41      2.73 o
 -10   4   2      153.21      127.45      4.43 o
  -9   4   2      137.91      123.31     12.25 o
  -8   4   2      109.66       96.80     10.99 o
  -7   4   2      796.00      730.94     83.95 o
  -6   4   2     2713.88     2700.10    226.78 o
  -5   4   2     2045.98     1866.49    151.84 o
  -4   4   2      698.22      607.32     13.13 o
  -3   4   2     1992.95     1878.96     47.83 o
  -2   4   2     3120.58     3167.50    208.49 o
  -1   4   2     1396.60     1266.80     83.32 o
   0   4   2     2389.29     2179.27    158.67 o
   1   4   2     3351.49     2946.17     10.42 o
   2   4   2     1181.44     1009.21      5.91 o
   3   4   2      379.77      326.01      3.31 o
   4   4   2      470.50      418.68      3.57 o
   5   4   2      333.25      316.60      4.03 o
   6   4   2      109.41       90.32      2.64 o
 -10   5   2      106.70       89.77      5.48 o
  -9   5   2      174.74      146.97     12.07 o
  -8   5   2      323.23      268.39     51.05 o
  -7   5   2     1079.11     1042.29    126.67 o
  -6   5   2     1911.69     1808.53    224.22 o
  -5   5   2      950.47      866.41    105.39 o
  -4   5   2      213.42      216.91      9.22 o
  -3   5   2     1033.96      947.43     45.75 o
  -2   5   2     4173.12     4140.64    352.49 o
  -1   5   2     3294.97     2993.52    315.17 o
   0   5   2     1466.99     1274.75    148.96 o
   1   5   2     1249.44     1109.71    133.38 o
   2   5   2      746.41      589.09     46.73 o
   3   5   2      244.62      203.43      3.66 o
   4   5   2      279.43      257.20      3.76 o
   5   5   2      297.68      258.07      3.28 o
 -10   6   2      155.11      148.27     24.48 o
  -9   6   2      330.88      286.66     32.61 o
  -8   6   2      337.94      288.86     39.38 o
  -7   6   2      627.48      612.25     73.10 o
  -6   6   2      967.53      906.66    126.58 o
  -5   6   2      353.17      346.37      2.72 o
  -4   6   2      326.35      318.63     11.18 o
  -3   6   2     2619.63     2496.34    185.88 o
  -2   6   2     4277.36     4268.24    458.47 o
  -1   6   2     1707.04     1514.06    174.06 o
   0   6   2      450.68      401.08     51.42 o
   1   6   2      418.20      357.02     52.64 o
   2   6   2      519.67      448.56     55.10 o
   3   6   2      390.24      349.61      4.06 o
   4   6   2      228.36      223.03      3.86 o
   5   6   2      143.57      129.02      2.90 o
 -10   7   2      185.23      156.67      3.03 o
  -9   7   2      435.79      395.07     41.17 o
  -8   7   2      186.93      193.84     22.44 o
  -7   7   2      123.77      137.63      7.12 o
  -6   7   2      608.87      625.04     15.55 o
  -5   7   2      896.45      856.73     20.58 o
  -4   7   2      808.51      786.78     42.29 o
  -3   7   2     2104.78     2037.34    157.14 o
  -2   7   2     2597.83     2469.42    286.32 o
  -1   7   2      506.25      466.09     70.07 o
   0   7   2       56.36       58.89      6.27 o
   1   7   2      360.41      324.39     48.08 o
   2   7   2      673.30      613.25     63.64 o
   3   7   2      384.40      333.11      3.60 o
   4   7   2      161.17      150.23      3.80 o
  -9   8   2      339.74      377.48     20.12 o
  -8   8   2      137.79      147.49      4.95 o
  -7   8   2       30.79       32.18      2.05 o
  -6   8   2      569.16      582.69      9.94 o
  -5   8   2     1792.90     1785.09    107.92 o
  -4   8   2     1174.51     1097.56     50.39 o
  -3   8   2      561.16      565.68     36.42 o
  -2   8   2      481.50      453.71     41.95 o
  -1   8   2      277.65      260.57     40.79 o
   0   8   2      220.34      228.84     36.12 o
   1   8   2      504.88      488.49     62.09 o
   2   8   2      568.79      517.84     49.08 o
   3   8   2      194.06      172.05      4.00 o
  -9   9   2      142.49      156.14     11.42 o
  -8   9   2      188.53      195.56      4.66 o
  -7   9   2      170.52      167.42     11.91 o
  -6   9   2      514.53      528.86     26.48 o
  -5   9   2     1079.72     1033.10     46.87 o
  -4   9   2      592.06      548.12     35.80 o
  -3   9   2      124.53      118.13     13.63 o
  -2   9   2      147.79      164.53     15.92 o
  -1   9   2      403.65      407.55     60.12 o
   0   9   2      534.43      544.00     92.93 o
   1   9   2      403.23      441.33     80.68 o
  -8  10   2      189.54      199.07     11.23 o
  -7  10   2      231.47      233.54      4.60 o
  -6  10   2      378.55      363.80     13.14 o
  -5  10   2      389.70      391.12     13.12 o
  -4  10   2      161.76      160.07     11.37 o
  -3  10   2       98.46       95.74      5.83 o
  -2  10   2      278.06      286.14     31.98 o
  -1  10   2      514.02      551.44     62.01 o
   0  10   2      377.60      403.71     76.55 o
  -7  11   2      180.98      173.90      3.57 o
  -6  11   2      108.57      115.99      9.13 o
  -5  11   2      120.84      115.31      4.81 o
  -4  11   2      179.24      188.81     11.91 o
  -3  11   2      229.25      250.21     30.70 o
  -2  11   2      277.07      303.97     41.15 o
  -1  11   2      252.44      252.34     33.45 o
   1 -12   3      180.07      174.39     10.11 o
   2 -12   3       88.34       94.37      7.54 o
   3 -12   3       49.45       49.13      2.18 o
   4 -12   3      112.73      106.77      7.01 o
   5 -12   3      184.56      164.57      7.86 o
  -1 -11   3      275.60      285.61     19.95 o
   0 -11   3      215.36      222.77     17.32 o
   1 -11   3       72.63       76.26      8.39 o
   2 -11   3       85.94       83.03      8.94 o
   3 -11   3      261.10      260.59     22.90 o
   4 -11   3      385.81      372.45     21.13 o
   5 -11   3      276.64      265.40     13.88 o
   6 -11   3      133.22      123.45      6.54 o
  -3 -10   3      199.21      225.85     18.02 o
  -2 -10   3      225.00      239.17     18.40 o
  -1 -10   3      144.33      148.48     16.81 o
   0 -10   3      190.84      201.57     19.68 o
   1 -10   3      295.14      285.46     25.91 o
   2 -10   3      269.06      247.27     24.52 o
   3 -10   3      446.21      437.24      3.03 o
   4 -10   3      747.67      742.87     15.65 o
   5 -10   3      358.59      351.09     12.25 o
   6 -10   3       54.37       49.98      4.65 o
   7 -10   3       64.34       61.07      2.82 o
  -4  -9   3      156.34      174.65     18.45 o
  -3  -9   3      209.87      220.61     18.41 o
  -2  -9   3      214.92      215.89     22.54 o
  -1  -9   3      237.91      241.14     27.96 o
   0  -9   3      345.83      335.00     31.84 o
   1  -9   3      655.92      644.23     81.20 o
   2  -9   3      894.16      842.04     97.16 o
   3  -9   3      687.04      674.87      3.09 o
   4  -9   3      491.54      486.50     15.96 o
   5  -9   3      277.60      263.40      9.37 o
   6  -9   3       99.13       94.98      3.45 o
   7  -9   3      124.81      119.48     12.31 o
   8  -9   3      204.10      187.39     22.99 o
  -5  -8   3       61.59       64.88      8.03 o
  -4  -8   3      137.60      149.89      8.23 o
  -3  -8   3      487.29      506.67     48.47 o
  -2  -8   3      381.41      374.77     45.79 o
  -1  -8   3      201.53      200.08     24.18 o
   0  -8   3     1097.68     1042.25    137.28 o
   1  -8   3     2097.65     2045.35    224.15 o
   2  -8   3      586.20      604.67     20.82 o
   3  -8   3      209.20      183.79      3.69 o
   4  -8   3      772.72      738.81     10.44 o
   5  -8   3      650.10      630.44     21.98 o
   6  -8   3      146.66      145.16      6.27 o
   7  -8   3      160.58      146.40     13.98 o
   8  -8   3      278.46      273.84     24.41 o
  -6  -7   3      116.22      130.71      2.72 o
  -5  -7   3      151.25      154.94     23.62 o
  -4  -7   3      129.48      135.60     11.48 o
  -3  -7   3      662.25      683.80     86.71 o
  -2  -7   3     1723.95     1762.19    231.23 o
  -1  -7   3      565.17      532.01     67.62 o
   0  -7   3      216.54      204.18     25.82 o
   1  -7   3     2481.71     2554.65     29.99 o
   2  -7   3     2436.69     2462.90     56.02 o
   3  -7   3       83.87       83.70      8.55 o
   4  -7   3      245.30      232.94     26.06 o
   5  -7   3     1637.23     1539.07     56.37 o
   6  -7   3      664.57      652.52     39.62 o
   7  -7   3       66.78       71.59      6.57 o
   8  -7   3      137.93      130.58     18.20 o
  -6  -6   3      135.05      148.61     14.29 o
  -5  -6   3      445.60      491.75     91.57 o
  -4  -6   3      610.88      644.67     73.82 o
  -3  -6   3      680.82      694.65     84.78 o
  -2  -6   3     1266.18     1260.25    172.01 o
  -1  -6   3     1361.44     1227.36    152.68 o
   0  -6   3      607.36      603.05     17.76 o
   1  -6   3     1140.78     1123.20      8.14 o
   2  -6   3     2846.11     2848.30     62.96 o
   3  -6   3     1459.34     1351.87     53.56 o
   4  -6   3      395.41      356.83     13.64 o
   5  -6   3      887.47      838.54     41.90 o
   6  -6   3      899.65      894.73     64.23 o
   7  -6   3      160.24      154.23     18.08 o
   8  -6   3       56.98       56.03      9.35 o
  -7  -5   3       81.29       85.19      8.68 o
  -6  -5   3      405.82      438.70     65.03 o
  -5  -5   3      910.56      953.88    187.08 o
  -4  -5   3      704.64      719.88    110.43 o
  -3  -5   3      525.40      501.41     79.93 o
  -2  -5   3     1073.66      971.87    159.94 o
  -1  -5   3     1379.14     1281.62    203.81 o
   0  -5   3     1626.15     1583.03      4.95 o
   1  -5   3     3629.76     3733.81     92.51 o
   2  -5   3     3325.98     3395.58    149.06 o
   3  -5   3     1045.34      993.51     40.15 o
   4  -5   3      522.14      474.93     57.27 o
   5  -5   3      951.22      935.29     60.56 o
   6  -5   3      739.78      732.00     59.85 o
   7  -5   3      196.63      206.61     15.82 o
   8  -5   3       86.29       90.36      8.50 o
  -8  -4   3       98.01      111.30     10.89 o
  -7  -4   3      240.06      258.99     27.06 o
  -6  -4   3      635.21      712.65    147.88 o
  -5  -4   3      994.49      971.65    266.81 o
  -4  -4   3      429.89      422.70     59.94 o
  -3  -4   3      133.29      153.66     24.66 o
  -2  -4   3     1742.95     1720.20    294.10 o
   0  -4   3     4051.21     4755.16     22.17 o
   1  -4   3     1238.97     1123.96     22.81 o
   2  -4   3     2693.25     2617.77     72.26 o
   3  -4   3     2206.02     2161.58    127.10 o
   4  -4   3      472.76      442.02     36.78 o
   5  -4   3      615.12      576.99     40.71 o
   6  -4   3     1000.43      998.92     94.95 o
   7  -4   3      330.78      330.87     37.74 o
   8  -4   3       64.60       63.34      5.80 o
  -8  -3   3      255.00      279.93     28.03 o
  -7  -3   3      414.43      414.60     37.09 o
  -6  -3   3      405.38      369.63     66.23 o
  -5  -3   3      401.26      377.52     82.02 o
  -4  -3   3      517.93      512.85    149.00 o
  -3  -3   3     1413.27     1296.26    249.25 o
  -2  -3   3     4433.14     4747.27    813.18 o
   1  -3   3     1116.37     1091.21     20.02 o
   2  -3   3      363.22      301.21      7.46 o
   3  -3   3     2216.93     2237.59    183.51 o
   4  -3   3     2186.91     2345.49    122.36 o
   5  -3   3      794.88      781.75     63.75 o
   6  -3   3      499.86      484.41     52.51 o
   7  -3   3      342.23      328.00     14.00 o
   8  -3   3       98.23      104.43      6.91 o
  -9  -2   3      158.82      175.28     19.60 o
  -8  -2   3      340.74      374.20     37.83 o
  -7  -2   3      257.14      269.37     32.87 o
  -6  -2   3      147.52      136.48     12.93 o
  -5  -2   3      534.49      409.67     91.78 o
  -4  -2   3     2005.73     1836.28    634.68 o
  -3  -2   3     4643.60     4625.40   1635.30 o
  -2  -2   3     7770.94     5611.08     15.23 o
  -1  -2   3     5072.53     6960.82     17.58 o
   0  -2   3      359.54      421.31     59.60 o
   1  -2   3      315.51      343.91     11.95 o
   2  -2   3     3393.65     3620.62     12.67 o
   3  -2   3     4294.02     4589.85    225.18 o
   4  -2   3     1862.29     1889.56     88.88 o
   5  -2   3      650.13      642.88     44.96 o
   6  -2   3      346.48      328.84     21.08 o
   7  -2   3      202.53      216.73      5.40 o
   8  -2   3      105.77      110.79      3.32 o
  -9  -1   3      132.70      146.43     16.16 o
  -8  -1   3      290.30      315.29     31.43 o
  -7  -1   3      188.07      193.37     21.74 o
  -6  -1   3      170.86      168.46     19.55 o
  -5  -1   3     1893.29     1529.52    353.90 o
  -4  -1   3     6412.68     4215.33     11.22 o
  -3  -1   3     4951.61     3116.85     10.82 o
  -2  -1   3     1146.21     1264.28     20.35 o
  -1  -1   3     1149.28     1208.20     22.18 o
   0  -1   3     2766.43     3354.12     61.73 o
   1  -1   3     2054.36     2250.08     73.95 o
   3  -1   3     5249.16     6090.35     13.33 o
   4  -1   3     1282.92     1298.03     69.03 o
   5  -1   3      115.17      109.01      2.75 o
   6  -1   3      229.74      226.52     13.91 o
   7  -1   3      312.49      356.74     21.91 o
   8  -1   3      114.27      128.53      7.74 o
  -9   0   3       75.04       88.75      9.48 o
  -8   0   3      215.68      223.57     24.41 o
  -7   0   3      554.03      524.69     59.90 o
  -6   0   3      782.25      655.50    101.85 o
  -5   0   3     2603.20     2317.73    380.42 o
  -4   0   3     7002.36     4618.72     12.46 o
  -3   0   3     2314.28     2084.45    655.18 o
  -2   0   3      271.33      302.35      3.87 o
  -1   0   3     1398.91     1526.71      6.36 o
   3   0   3     2199.58     2229.54      7.53 o
   4   0   3      601.50      620.84     12.26 o
   5   0   3      101.33      104.13     10.15 o
   6   0   3      263.31      279.86      3.71 o
   7   0   3      391.32      406.13      4.31 o
  -9   1   3       79.70       79.38      5.51 o
  -8   1   3      351.05      336.70     34.47 o
  -7   1   3     1231.13     1110.07    129.01 o
  -6   1   3     1562.68     1247.08    159.56 o
  -5   1   3     1326.52      958.94    161.75 o
  -4   1   3     2354.72     2012.47    576.04 o
  -3   1   3     2042.63     1786.36    513.11 o
   2   1   3      131.89      133.09      2.75 o
   3   1   3      255.19      268.65      3.74 o
   4   1   3     1025.36      998.39      4.83 o
   5   1   3      524.28      528.54      4.66 o
   6   1   3      270.66      284.75      3.88 o
   7   1   3      225.70      233.77      3.90 o
 -10   2   3       97.31      104.39     13.87 o
  -9   2   3      114.05      128.13      9.08 o
  -8   2   3      505.03      448.97     45.71 o
  -7   2   3     1504.56     1232.32    137.01 o
  -6   2   3     1141.79      914.38    103.14 o
  -5   2   3      403.97      350.22     52.43 o
  -4   2   3     1245.13      980.26    243.40 o
  -3   2   3     3819.00     3502.88    894.64 o
  -2   2   3     4707.27     5423.14     15.29 o
   1   2   3     2490.48     2801.41      9.66 o
   2   2   3      206.41      216.14      3.05 o
   3   2   3      236.84      233.24      3.11 o
   4   2   3     1078.59     1049.15      5.60 o
   5   2   3      921.29      920.08      5.41 o
   6   2   3      251.09      262.36      3.86 o
 -10   3   3      143.42      144.55     19.64 o
  -9   3   3      160.47      146.29     10.24 o
  -8   3   3      416.04      372.72     37.25 o
  -7   3   3     1148.73     1033.34    112.02 o
  -6   3   3      881.99      683.42     83.30 o
  -5   3   3      346.56      318.41     51.03 o
  -4   3   3     2015.88     1873.31    414.40 o
  -3   3   3     6071.78     7082.88     15.45 o
  -2   3   3     4774.86     5375.75     14.49 o
  -1   3   3     3165.02     3426.83     12.86 o
   0   3   3     1823.84     1947.83      7.22 o
   1   3   3      591.07      553.96      4.91 o
   2   3   3      466.17      462.58      4.58 o
   3   3   3     1224.25     1233.87      5.99 o
   4   3   3     1183.67     1190.38      5.93 o
   5   3   3      388.01      370.63      3.43 o
   6   3   3       82.29       83.08      3.31 o
 -10   4   3      166.26      151.56     13.27 o
  -9   4   3      128.90      126.75      8.74 o
  -8   4   3      296.34      283.26     28.55 o
  -7   4   3      998.13      882.57     88.87 o
  -6   4   3     1038.55     1013.83     50.11 o
  -5   4   3      837.30      806.16     49.95 o
  -4   4   3     2476.86     2390.04    183.54 o
  -3   4   3     4805.26     5011.69    152.44 o
  -2   4   3     2644.59     2534.29    165.05 o
  -1   4   3      605.16      556.99     32.48 o
   0   4   3      735.73      666.73     47.64 o
   1   4   3     1557.02     1488.58      7.26 o
   2   4   3     1402.36     1328.27      6.48 o
   3   4   3      839.33      803.24      5.25 o
   4   4   3      471.50      468.87      4.45 o
   5   4   3      171.64      180.06      3.70 o
 -10   5   3      193.92      175.04     28.80 o
  -9   5   3      177.66      163.39     32.18 o
  -8   5   3      228.13      222.04     22.08 o
  -7   5   3      946.90      941.33     42.87 o
  -6   5   3     1377.56     1363.23     35.08 o
  -5   5   3      858.59      838.23     10.20 o
  -4   5   3     1463.25     1422.34     57.06 o
  -3   5   3     2169.54     2090.31    118.85 o
  -2   5   3     1472.35     1348.83     88.22 o
  -1   5   3     1033.41      935.95     83.36 o
   0   5   3     1076.97      976.54     96.94 o
   1   5   3     1167.20     1051.39    205.05 o
   2   5   3     1148.85     1047.92      6.01 o
   3   5   3      612.37      582.27      4.83 o
   4   5   3      123.83      122.91      2.64 o
   5   5   3       44.04       51.93      3.28 o
 -10   6   3      189.71      199.30      3.88 o
  -9   6   3      314.21      327.58      4.01 o
  -8   6   3      262.25      277.18      3.75 o
  -7   6   3      510.23      550.42     21.00 o
  -6   6   3      981.92     1028.34     11.58 o
  -5   6   3      853.54      839.51     38.65 o
  -4   6   3      954.40      880.65     41.10 o
  -3   6   3     1612.93     1506.43    147.24 o
  -2   6   3     1197.84     1110.08    132.07 o
  -1   6   3      794.20      708.51     85.41 o
   0   6   3     1282.53     1208.35    154.67 o
   1   6   3     1095.16     1051.57    204.65 o
   2   6   3      320.76      283.40      4.03 o
   3   6   3      148.79      129.81      2.72 o
   4   6   3      154.95      157.83      3.69 o
 -10   7   3      177.69      175.66      3.03 o
  -9   7   3      315.79      327.15      4.16 o
  -8   7   3      198.04      202.90      2.85 o
  -7   7   3      247.75      262.14      8.50 o
  -6   7   3      670.67      670.06      4.01 o
  -5   7   3      918.28      945.47     55.51 o
  -4   7   3      856.72      804.13     68.26 o
  -3   7   3     1136.39     1031.16    108.36 o
  -2   7   3     1229.62     1197.59    182.47 o
  -1   7   3      609.16      561.47     69.96 o
   0   7   3      391.33      349.98     51.60 o
   1   7   3      545.92      533.85     98.18 o
   2   7   3      369.32      313.02      4.33 o
   3   7   3       99.82       89.94      3.48 o
  -9   8   3      213.68      224.59      3.78 o
  -8   8   3      119.10      132.05      9.16 o
  -7   8   3      157.79      170.42     15.94 o
  -6   8   3      740.81      756.45     36.74 o
  -5   8   3     1193.32     1182.15     93.62 o
  -4   8   3      652.58      631.60     68.35 o
  -3   8   3      401.53      372.06     36.86 o
  -2   8   3      529.28      507.69     63.94 o
  -1   8   3      527.07      537.17    102.23 o
   0   8   3      369.84      345.57     48.26 o
   1   8   3      269.74      268.72     47.51 o
   2   8   3      198.37      177.57      4.00 o
  -9   9   3      158.45      178.05      3.77 o
  -8   9   3      165.55      171.39     10.19 o
  -7   9   3      211.42      207.96     10.79 o
  -6   9   3      610.31      594.12     47.78 o
  -5   9   3      791.32      807.95     50.50 o
  -4   9   3      287.02      289.81     35.26 o
  -3   9   3      141.85      140.39     19.99 o
  -2   9   3      353.96      354.46     52.71 o
  -1   9   3      454.73      447.48     85.18 o
   0   9   3      295.63      317.31     61.98 o
   1   9   3      201.68      248.99      6.91 o
  -8  10   3      256.70      272.34     19.45 o
  -7  10   3      211.90      225.95     11.34 o
  -6  10   3      288.96      286.72     16.51 o
  -5  10   3      309.83      298.58     22.91 o
  -4  10   3      119.82      126.06     16.85 o
  -3  10   3      121.10      126.59      7.89 o
  -2  10   3      394.47      399.67     74.19 o
  -1  10   3      446.95      457.05     76.49 o
   0  10   3      165.41      160.75     33.88 o
  -7  11   3       94.78      104.99      6.60 o
  -6  11   3       66.73       68.06      2.01 o
  -5  11   3      158.42      158.38     17.19 o
  -4  11   3      185.39      179.80     24.47 o
  -3  11   3      196.34      200.94     13.86 o
  -2  11   3      269.29      281.00     46.97 o
   1 -12   4      100.47      104.17     13.22 o
   2 -12   4       41.05       40.93      4.33 o
   3 -12   4      112.62      112.73     11.76 o
   4 -12   4      196.52      177.06     15.58 o
  -1 -11   4      177.51      203.36     21.30 o
   0 -11   4      173.17      175.89     20.61 o
   1 -11   4      108.83      104.55      9.76 o
   2 -11   4       74.49       71.42     10.32 o
   3 -11   4      241.93      234.72     21.48 o
   4 -11   4      431.87      436.87      3.61 o
   5 -11   4      213.45      205.08      9.84 o
   6 -11   4       62.91       56.90      1.69 o
  -3 -10   4      259.26      284.85     19.70 o
  -2 -10   4      245.47      256.43     26.07 o
  -1 -10   4      116.40      121.41     12.62 o
   0 -10   4       94.49       99.39      9.50 o
   1 -10   4      238.38      226.07     28.75 o
   2 -10   4      427.04      391.00     36.19 o
   3 -10   4      542.59      575.40     22.51 o
   4 -10   4      520.36      531.66     19.61 o
   5 -10   4      211.19      203.25      4.81 o
   6 -10   4       49.30       50.97      4.39 o
   7 -10   4       73.44       72.53      5.70 o
  -4  -9   4      226.20      254.30     24.56 o
  -3  -9   4      347.27      366.58     45.05 o
  -2  -9   4      129.68      124.22     11.86 o
  -1  -9   4       31.76       32.51      1.52 o
   0  -9   4      338.26      321.66     33.79 o
   1  -9   4     1239.86     1247.59    146.04 o
   2  -9   4     1048.68     1038.74     10.90 o
   3  -9   4      408.33      396.23      3.10 o
   4  -9   4      272.79      287.35     19.04 o
   5  -9   4      242.10      231.75      7.37 o
   6  -9   4      118.80      119.48      4.22 o
   7  -9   4      112.48      100.98      4.48 o
  -5  -8   4      280.04      291.59     21.41 o
  -4  -8   4      118.88      135.84     11.74 o
  -3  -8   4       71.70       73.29      9.43 o
  -2  -8   4      365.11      347.17     37.72 o
  -1  -8   4      599.06      581.23     69.49 o
   0  -8   4      736.77      706.01    102.23 o
   1  -8   4     1733.15     1780.04     23.54 o
   2  -8   4     1468.61     1479.73     65.02 o
   3  -8   4      180.04      174.22      7.84 o
   4  -8   4       85.32       85.12      3.44 o
   5  -8   4      466.41      446.83      9.03 o
   6  -8   4      434.29      407.96     22.51 o
   7  -8   4      166.66      151.83     12.92 o
  -6  -7   4      105.03      129.50     10.04 o
  -5  -7   4      176.65      193.57     21.56 o
  -4  -7   4      254.98      259.86     34.50 o
  -3  -7   4      179.95      172.36     18.42 o
  -2  -7   4      504.64      476.80     74.14 o
  -1  -7   4     2144.00     2172.19    282.49 o
   0  -7   4     2240.57     2487.63     60.44 o
   1  -7   4      759.97      788.73      6.28 o
   2  -7   4      447.64      410.81      6.30 o
   3  -7   4      338.96      313.06     10.11 o
   4  -7   4      409.24      384.67     24.21 o
   5  -7   4      875.06      839.54     40.90 o
   6  -7   4      663.74      660.82     44.29 o
   7  -7   4      149.12      154.87     10.41 o
   8  -7   4       58.73       57.65      6.51 o
  -7  -6   4      109.01      104.65      2.76 o
  -6  -6   4      193.84      221.20     37.78 o
  -5  -6   4      146.75      143.37     29.53 o
  -4  -6   4      222.04      223.66     32.53 o
  -3  -6   4     1143.35     1149.64    152.55 o
  -2  -6   4     2293.52     2256.44    343.01 o
  -1  -6   4     1495.59     1459.16    186.96 o
   0  -6   4      852.53      863.02      7.18 o
   1  -6   4      900.00      865.30     35.38 o
   2  -6   4      734.80      693.74     32.36 o
   3  -6   4      736.30      672.89      7.60 o
   4  -6   4     1182.35     1124.82     88.94 o
   5  -6   4     1211.91     1176.67     52.90 o
   6  -6   4      463.08      436.49     32.91 o
   7  -6   4       74.82       74.05      5.32 o
   8  -6   4       48.86       54.40      3.80 o
  -7  -5   4       94.08      107.92     18.92 o
  -6  -5   4      247.81      270.79     57.66 o
  -5  -5   4      585.60      597.34    139.98 o
  -4  -5   4      734.23      716.87    113.76 o
  -3  -5   4     1083.50     1040.01    174.70 o
  -2  -5   4     2374.40     2361.38    374.26 o
  -1  -5   4     2056.04     2190.28     68.82 o
   0  -5   4      288.28      287.43      2.38 o
   1  -5   4      659.57      657.35      6.25 o
   2  -5   4     3000.61     2954.53     61.87 o
   3  -5   4     2226.15     2212.44     79.34 o
   4  -5   4      914.82      857.34     80.08 o
   5  -5   4      709.89      711.56     37.67 o
   6  -5   4      351.33      356.01     29.51 o
   7  -5   4       78.98       78.26      8.24 o
   8  -5   4       75.43       83.48      5.29 o
  -8  -4   4       88.69      104.73      8.37 o
  -7  -4   4      205.79      214.15     47.19 o
  -6  -4   4      543.51      565.90    130.09 o
  -5  -4   4      758.34      756.41    177.49 o
  -4  -4   4      739.33      759.87    108.06 o
  -3  -4   4     1438.28     1503.56    246.16 o
  -2  -4   4     2296.52     2266.05    360.38 o
  -1  -4   4     1200.23     1250.07     22.50 o
   0  -4   4      988.21     1000.26      4.41 o
   1  -4   4     2860.15     3136.88      6.96 o
   2  -4   4     4155.26     4392.90     76.16 o
   3  -4   4     2075.74     1946.01    106.06 o
   4  -4   4      512.42      495.79     41.48 o
   5  -4   4      343.65      356.77     17.68 o
   6  -4   4      382.00      384.71     20.58 o
   7  -4   4      195.82      209.29     17.33 o
   8  -4   4      107.42      106.57      2.57 o
  -8  -3   4      214.94      230.13     27.01 o
  -7  -3   4      188.21      198.05     23.79 o
  -6  -3   4      513.10      539.34    123.36 o
  -5  -3   4     1372.16     1335.53    401.15 o
  -4  -3   4      750.18      626.40    210.49 o
  -3  -3   4      467.67      414.38     74.33 o
  -2  -3   4     4526.22     5907.01     65.33 o
   0  -3   4      647.55      597.64      8.40 o
   1  -3   4     1849.68     1918.46     23.96 o
   3  -3   4     1711.45     1798.13     62.50 o
   4  -3   4      168.60      170.63      7.98 o
   5  -3   4      400.14      397.16     24.60 o
   6  -3   4      640.61      707.18     43.88 o
   7  -3   4      271.07      278.38      4.46 o
   8  -3   4       87.25       96.52      5.12 o
  -9  -2   4      171.30      213.46     22.61 o
  -8  -2   4      351.82      403.28     44.76 o
  -7  -2   4      188.62      206.99     19.64 o
  -6  -2   4      183.36      249.12     89.59 o
  -5  -2   4     1393.99     1373.18    365.69 o
  -4  -2   4     2973.41     2742.21    876.44 o
  -3  -2   4     1557.16     1469.56    251.37 o
  -2  -2   4     1958.31     2274.51     27.80 o
   0  -2   4     3566.34     4362.91     86.41 o
   1  -2   4      740.74      727.18     10.21 o
   2  -2   4     2318.88     2387.78    100.16 o
   3  -2   4     2678.45     2793.74     48.96 o
   4  -2   4      520.78      547.42     20.52 o
   5  -2   4      302.69      329.66     16.36 o
   6  -2   4      617.23      637.59     21.02 o
   7  -2   4      288.49      309.43     15.28 o
  -9  -1   4      142.73      168.72     20.28 o
  -8  -1   4      254.82      281.69     31.81 o
  -7  -1   4      220.41      242.95     30.27 o
  -6  -1   4      375.84      406.57     92.38 o
  -5  -1   4     2292.48     2094.49    656.12 o
  -4  -1   4     4688.11     4411.93   1309.69 o
  -3  -1   4     2070.38     1884.07    545.53 o
  -2  -1   4     1384.88     1553.22      5.10 o
  -1  -1   4     3227.43     3951.26     33.24 o
   0  -1   4     3745.17     4735.49    135.23 o
   1  -1   4     2101.29     2360.68    119.23 o
   2  -1   4     1790.41     1920.66     75.23 o
   3  -1   4     1970.08     2166.58      7.93 o
   4  -1   4      998.54     1086.38     26.08 o
   5  -1   4      353.35      376.21     15.01 o
   6  -1   4      295.96      313.78     31.47 o
   7  -1   4      213.03      235.12      3.85 o
  -9   0   4       87.67      100.38      9.40 o
  -8   0   4      228.62      256.61     19.54 o
  -7   0   4      600.45      590.98     73.21 o
  -6   0   4     1303.31     1327.44    188.72 o
  -5   0   4     2536.83     2336.89    649.57 o
  -4   0   4     3249.09     3010.76    837.02 o
  -3   0   4     1652.34     1798.27      7.27 o
  -2   0   4      429.27      444.17      4.10 o
  -1   0   4     2345.36     2645.84     15.48 o
   2   0   4     1370.12     1521.85     49.44 o
   3   0   4      993.77     1001.33     41.98 o
   4   0   4      758.41      781.08      4.94 o
   5   0   4      418.49      463.61      4.14 o
   6   0   4      225.46      249.59      3.06 o
   7   0   4      129.76      131.90      3.67 o
 -10   1   4       39.47       46.80      3.40 o
  -9   1   4       95.16      103.95      9.93 o
  -8   1   4      547.31      589.55     63.06 o
  -7   1   4     1188.69     1195.27    116.30 o
  -6   1   4     1522.92     1366.86    271.02 o
  -5   1   4     1861.67     1593.04    360.64 o
  -4   1   4      781.60      633.07    157.69 o
  -2   1   4     4004.19     4826.47     13.20 o
   2   1   4      898.18      909.95      4.88 o
   3   1   4      744.24      771.78      5.02 o
   4   1   4      648.00      679.77      4.62 o
   5   1   4      386.94      398.39      4.10 o
   6   1   4      211.97      222.75      3.80 o
 -10   2   4       73.75       87.02      5.94 o
  -9   2   4      144.01      153.44     15.78 o
  -8   2   4      895.42      888.18     44.31 o
  -7   2   4     1687.29     1609.39    198.82 o
  -6   2   4      461.20      385.33     64.75 o
  -5   2   4      189.33      159.81     43.74 o
  -4   2   4     2140.02     1932.36    496.41 o
  -3   2   4     3698.04     4215.62     11.59 o
  -2   2   4     3016.64     3134.62     10.41 o
   2   2   4      176.71      175.29      3.51 o
   3   2   4     1008.90     1034.76      4.88 o
   4   2   4     1045.77     1079.20      5.00 o
   5   2   4      320.46      336.59      4.06 o
   6   2   4       97.77      114.71      3.43 o
 -10   3   4      200.60      225.56     11.25 o
  -9   3   4      227.58      222.17     13.24 o
  -8   3   4      490.63      508.30     23.15 o
  -7   3   4     1008.70      970.96     72.88 o
  -6   3   4      446.82      393.10     54.48 o
  -5   3   4      133.49      122.24     27.49 o
  -4   3   4     2501.12     2170.19    489.06 o
  -2   3   4     4646.22     5311.19     13.94 o
  -1   3   4      443.45      421.49      4.92 o
   0   3   4      586.38      575.00      4.73 o
   1   3   4     1148.89     1093.94      5.57 o
   2   3   4      849.21      864.59      5.32 o
   3   3   4      910.05      933.13      5.41 o
   4   3   4      728.90      732.47      4.40 o
   5   3   4      197.02      197.81      2.89 o
 -10   4   4      282.51      296.58     10.05 o
  -9   4   4      178.30      191.67     10.62 o
  -8   4   4      165.34      179.32      5.66 o
  -7   4   4      618.08      612.56     46.63 o
  -6   4   4      844.73      749.95     94.52 o
  -5   4   4     1123.65      982.04    149.02 o
  -4   4   4     3975.37     3866.43    825.47 o
  -3   4   4     4908.68     5478.38     12.83 o
  -2   4   4      817.15      809.82      5.62 o
  -1   4   4      102.26      100.72      3.41 o
   0   4   4      909.43      929.73     23.09 o
   1   4   4     1740.87     1774.76      7.57 o
   2   4   4     1179.92     1163.51      6.09 o
   3   4   4      661.90      664.72      4.86 o
   4   4   4      290.58      292.89      4.04 o
   5   4   4       66.92       68.89      3.29 o
 -10   5   4      281.96      287.46      4.13 o
  -9   5   4      133.44      139.79      5.02 o
  -8   5   4       41.73       45.02      8.78 o
  -7   5   4      859.70      829.49     20.16 o
  -6   5   4     2445.06     2432.53    152.95 o
  -5   5   4     1004.02      959.29     93.77 o
  -4   5   4     1090.80      959.93     91.90 o
  -3   5   4     2855.33     2780.70    245.04 o
  -2   5   4      577.09      581.39      4.90 o
  -1   5   4       30.75       39.85      2.23 o
   0   5   4     1504.37     1531.10    128.27 o
   1   5   4     3293.96     3166.24      9.61 o
   2   5   4      716.96      682.67      5.09 o
   3   5   4       50.75       49.40      3.07 o
   4   5   4       93.76       94.56      3.36 o
 -10   6   4      206.37      209.47      3.90 o
  -9   6   4      248.38      250.54      2.97 o
  -8   6   4       98.34       96.22      3.21 o
  -7   6   4      573.98      569.04     23.81 o
  -6   6   4     2458.34     2491.19     21.15 o
  -5   6   4     1375.18     1350.57     26.08 o
  -4   6   4       50.24       57.81      7.73 o
  -3   6   4      299.43      276.35     19.39 o
  -2   6   4     1971.79     1845.18    156.75 o
  -1   6   4     1427.92     1451.31    147.95 o
   0   6   4      731.64      727.18     96.66 o
   1   6   4      913.27      809.56      5.70 o
   2   6   4      419.66      379.09      4.30 o
   3   6   4       32.62       28.49      2.30 o
 -10   7   4      153.08      168.42      3.71 o
  -9   7   4      308.05      315.15      3.29 o
  -8   7   4      249.29      283.96      3.71 o
  -7   7   4      415.80      460.02      4.21 o
  -6   7   4      841.02      835.77     12.37 o
  -5   7   4      606.33      564.84     38.15 o
  -4   7   4      310.95      279.48     23.34 o
  -3   7   4      537.39      537.34     72.41 o
  -2   7   4     1212.16     1109.56    138.90 o
  -1   7   4     1387.30     1348.76    228.22 o
   0   7   4      652.01      635.37    111.06 o
   1   7   4      137.14      124.45      3.45 o
   2   7   4       70.44       51.49      3.33 o
   3   7   4      108.85       99.99      3.65 o
  -9   8   4      276.19      267.82      3.25 o
  -8   8   4      199.75      207.27      3.55 o
  -7   8   4      228.67      240.28     14.53 o
  -6   8   4      531.40      530.11     21.56 o
  -5   8   4      470.99      438.36     21.71 o
  -4   8   4      322.27      289.51     28.02 o
  -3   8   4      769.76      751.77     90.56 o
  -2   8   4     1122.04     1068.93    169.95 o
  -1   8   4      457.95      454.22     84.21 o
   0   8   4      108.00      113.88     26.80 o
   1   8   4       98.14       84.91      3.50 o
   2   8   4      127.33      112.60      3.83 o
  -9   9   4      197.87      199.70      3.93 o
  -8   9   4      211.39      224.21      3.84 o
  -7   9   4      150.53      164.43      2.45 o
  -6   9   4      279.12      276.35     19.19 o
  -5   9   4      544.33      528.25     51.71 o
  -4   9   4      518.41      503.23     58.51 o
  -3   9   4      345.82      323.18     42.65 o
  -2   9   4      303.78      278.36     49.95 o
  -1   9   4      247.70      280.95      4.66 o
   0   9   4      121.75      150.30      5.07 o
  -8  10   4      207.41      213.48      3.92 o
  -7  10   4      182.49      190.27     19.85 o
  -6  10   4      186.11      182.45      6.35 o
  -5  10   4      252.49      234.39     18.78 o
  -4  10   4      301.12      281.73     24.66 o
  -3  10   4      264.75      250.74     34.35 o
  -2  10   4      161.53      148.29     29.43 o
  -1  10   4      106.94      120.14      4.79 o
  -6  11   4      102.04      108.09      3.54 o
  -5  11   4      171.54      161.59      3.24 o
  -4  11   4      190.80      198.26     26.72 o
   1 -12   5      147.03      139.95     14.99 o
   2 -12   5      133.46      126.00     13.86 o
   3 -12   5      125.37      127.80     16.14 o
  -1 -11   5      168.69      169.76     16.13 o
   0 -11   5      203.90      200.64     23.77 o
   1 -11   5      177.71      177.43     18.42 o
   2 -11   5      129.87      121.67     13.85 o
   3 -11   5      184.20      181.23      6.42 o
   4 -11   5      211.93      219.24     14.65 o
   5 -11   5      110.27      100.03      3.18 o
  -3 -10   5      228.45      246.04     21.12 o
  -2 -10   5      164.09      174.45     14.61 o
  -1 -10   5      129.08      126.88     19.14 o
   0 -10   5      246.44      230.71     22.16 o
   1 -10   5      329.48      304.25     35.41 o
   2 -10   5      238.87      248.79      2.91 o
   3 -10   5      277.50      296.99      5.70 o
   4 -10   5      387.09      384.12      3.01 o
   5 -10   5      198.43      190.05      5.36 o
   6 -10   5       66.01       62.64      2.91 o
  -4  -9   5      218.69      244.67     22.77 o
  -3  -9   5      201.41      202.10     16.42 o
  -2  -9   5      117.67      105.82      9.81 o
  -1  -9   5      139.19      133.41     13.24 o
   0  -9   5      552.29      544.67     64.18 o
   1  -9   5      871.85      911.35     45.56 o
   2  -9   5      420.26      440.33      3.21 o
   3  -9   5      270.47      263.24      9.19 o
   4  -9   5      418.93      421.23     26.07 o
   5  -9   5      292.25      286.22     28.65 o
   6  -9   5       93.67       89.65      2.97 o
   7  -9   5       83.15       74.86      1.90 o
  -5  -8   5      144.50      163.46     13.66 o
  -4  -8   5      190.53      194.24     20.17 o
  -3  -8   5      182.84      198.83     24.59 o
  -2  -8   5      170.89      155.63     17.94 o
  -1  -8   5      473.88      447.42     52.16 o
   0  -8   5     1338.43     1459.85     37.28 o
   1  -8   5     1409.46     1517.20     10.22 o
   2  -8   5      421.26      415.85     14.69 o
   3  -8   5      144.00      145.61      2.05 o
   4  -8   5      412.85      391.05     35.39 o
   5  -8   5      501.01      476.39     34.22 o
   6  -8   5      178.42      158.52     11.05 o
   7  -8   5       88.47       85.60     14.11 o
  -6  -7   5      249.66      278.05     44.38 o
  -5  -7   5       63.38       72.61      5.45 o
  -4  -7   5       30.77       35.54      5.35 o
  -3  -7   5      518.60      514.72     76.42 o
  -2  -7   5     1295.61     1248.74    176.94 o
  -1  -7   5     1129.77     1094.11    122.88 o
   0  -7   5     1296.43     1371.97     22.50 o
   1  -7   5     1037.48     1048.33     10.83 o
   2  -7   5      291.50      299.83      2.36 o
   3  -7   5      222.46      221.89     14.59 o
   4  -7   5      711.53      689.50     28.55 o
   5  -7   5      781.14      759.62     45.13 o
   6  -7   5      254.48      241.54     19.72 o
   7  -7   5       75.46       78.92      5.32 o
  -7  -6   5       87.50      108.46     10.16 o
  -6  -6   5      117.79      130.58     24.28 o
  -5  -6   5      138.72      130.97     20.81 o
  -4  -6   5      218.82      219.91     22.35 o
  -3  -6   5     1240.05     1255.99    180.26 o
  -2  -6   5     3029.55     3138.11    460.75 o
  -1  -6   5     1357.06     1478.64     22.44 o
   0  -6   5      211.77      201.32     10.30 o
   1  -6   5      608.28      581.32      8.85 o
   2  -6   5     1084.35     1096.32     28.58 o
   3  -6   5      775.19      754.89     29.64 o
   4  -6   5      926.65      895.21     52.67 o
   5  -6   5      832.63      833.83     34.61 o
   6  -6   5      213.70      218.86     14.85 o
   7  -6   5       48.85       53.36      5.02 o
  -7  -5   5       65.37       70.88      5.37 o
  -6  -5   5      167.15      182.06     30.27 o
  -5  -5   5      468.29      454.62    107.27 o
  -4  -5   5     1073.68     1106.97    149.69 o
  -3  -5   5     2086.29     2135.30    288.18 o
  -2  -5   5     2135.83     2529.95     16.68 o
  -1  -5   5      628.46      638.71      9.62 o
   0  -5   5       80.52       90.34      2.24 o
   1  -5   5      904.88      906.60     13.13 o
   2  -5   5     3442.62     3748.79     26.64 o
   3  -5   5     1986.80     2051.80     72.93 o
   4  -5   5      485.19      475.30     27.48 o
   5  -5   5      371.77      367.99     15.03 o
   6  -5   5      264.84      277.65     18.58 o
   7  -5   5       78.15       86.36      5.40 o
  -8  -4   5       75.76       90.69      8.06 o
  -7  -4   5       59.51       67.73     16.93 o
  -6  -4   5      449.75      465.24     96.01 o
  -5  -4   5     1811.18     1822.48    446.89 o
  -4  -4   5     1559.60     1651.26    281.17 o
  -3  -4   5      617.15      600.61     84.19 o
  -2  -4   5      861.90      883.92      3.52 o
  -1  -4   5      994.11     1097.21     16.37 o
   0  -4   5      940.02      963.64      3.53 o
   1  -4   5     2890.59     3035.17     13.90 o
   2  -4   5     4648.73     5123.46     29.84 o
   3  -4   5     1541.79     1566.75      8.86 o
   4  -4   5      110.73      119.25      9.00 o
   5  -4   5      156.49      165.04      7.09 o
   6  -4   5      402.15      439.45     22.11 o
   7  -4   5      216.75      234.04     14.48 o
  -8  -3   5      188.39      205.20     21.57 o
  -7  -3   5      332.16      361.95     59.49 o
  -6  -3   5      623.23      628.76    144.59 o
  -5  -3   5     1594.75     1534.40    399.44 o
  -4  -3   5     1556.05     1575.27    236.56 o
  -3  -3   5      153.23      163.10     28.52 o
  -2  -3   5      358.80      373.29      2.93 o
  -1  -3   5     4978.82     6090.31     63.45 o
   0  -3   5     4944.18     6047.48    114.33 o
   1  -3   5     2149.81     2330.48     46.53 o
   2  -3   5     2147.26     2173.69    123.39 o
   3  -3   5      939.64      959.96      4.13 o
   4  -3   5       94.59      105.51      5.07 o
   5  -3   5      263.63      283.07      7.59 o
   6  -3   5      641.74      704.39     38.87 o
   7  -3   5      254.67      261.98     15.16 o
  -9  -2   5      122.64      141.34      4.54 o
  -8  -2   5      294.19      342.30     29.79 o
  -7  -2   5      466.33      513.66     89.05 o
  -6  -2   5      709.71      679.59    195.37 o
  -5  -2   5     1012.46     1019.16    272.29 o
  -4  -2   5      829.20      775.50    218.17 o
  -3  -2   5      700.05      734.05     10.64 o
  -2  -2   5     2264.59     2585.42     47.00 o
  -1  -2   5     7151.87     9290.56     17.81 o
   0  -2   5     6028.34     7995.03     16.72 o
   1  -2   5      988.14     1060.99     26.06 o
   2  -2   5      364.41      364.53      8.77 o
   3  -2   5      881.56      926.67      4.61 o
   4  -2   5      664.65      710.45     18.39 o
   5  -2   5      451.13      503.31     21.25 o
   6  -2   5      505.77      555.88     23.95 o
   7  -2   5      203.57      223.18     11.22 o
  -9  -1   5      184.53      221.10     20.78 o
  -8  -1   5      423.22      502.04     52.83 o
  -7  -1   5      374.42      417.72     38.32 o
  -6  -1   5      374.89      393.04     92.85 o
  -5  -1   5     1230.48     1164.54    301.69 o
  -4  -1   5     2127.45     1838.59    537.92 o
  -3  -1   5     1555.46     1796.40      7.20 o
  -2  -1   5     4032.43     4845.32     35.56 o
   0  -1   5     2058.09     2299.53     78.18 o
   1  -1   5      129.31      166.08     11.94 o
   2  -1   5      626.99      674.97     29.63 o
   3  -1   5     1862.85     2097.29     29.70 o
   4  -1   5     1215.83     1320.32     78.27 o
   5  -1   5      425.45      444.09     38.19 o
   6  -1   5      187.67      198.61      3.63 o
   7  -1   5       92.21       95.58      3.61 o
  -9   0   5      141.30      163.97     12.32 o
  -8   0   5      542.99      601.76     58.79 o
  -7   0   5      493.67      506.63     67.59 o
  -6   0   5      322.76      304.62     34.59 o
  -5   0   5     1787.24     1643.30    459.32 o
  -4   0   5     4376.07     4240.90   1046.62 o
  -3   0   5     2006.56     2080.84      7.42 o
  -2   0   5     1153.52     1188.55      6.29 o
   0   0   5     2777.58     3254.84     70.31 o
   1   0   5      347.44      366.14      3.90 o
   2   0   5      909.62     1006.35     30.85 o
   3   0   5     2416.23     2716.50      8.11 o
   4   0   5     1051.50     1124.94      5.14 o
   5   0   5      154.63      168.57      3.50 o
   6   0   5       82.38       86.29      3.26 o
 -10   1   5       59.56       68.76      6.08 o
  -9   1   5       76.90       90.67      4.99 o
  -8   1   5      658.10      688.20     76.19 o
  -7   1   5     1319.55     1341.25    145.80 o
  -6   1   5      419.44      393.55     42.64 o
  -5   1   5      748.43      669.06     93.41 o
  -4   1   5     4435.33     4249.48   1080.83 o
  -3   1   5     3488.84     3891.33     10.59 o
  -2   1   5      660.22      614.72      4.89 o
  -1   1   5     1415.71     1434.82      7.26 o
   1   1   5     1738.63     1849.70     12.09 o
   3   1   5     1200.44     1336.99      6.06 o
   4   1   5      585.22      632.32      4.70 o
   5   1   5       96.98      112.25      3.29 o
   6   1   5       59.78       64.78      3.31 o
 -10   2   5      122.90      138.79     13.77 o
  -9   2   5      179.96      191.58     10.44 o
  -8   2   5      559.44      579.74     43.09 o
  -7   2   5     1209.18     1154.24    175.95 o
  -6   2   5      779.21      689.60    124.55 o
  -5   2   5      500.36      400.63     96.88 o
  -4   2   5     2066.13     1786.08    407.72 o
  -3   2   5     3492.44     3857.33     10.62 o
  -2   2   5     1779.05     1785.76     35.55 o
  -1   2   5     1540.92     1561.76      7.10 o
   0   2   5     2520.00     2746.88     38.16 o
   2   2   5      740.94      818.67      5.08 o
   3   2   5      530.18      546.02      3.79 o
   4   2   5      333.43      344.47      4.10 o
   5   2   5      144.19      142.73      2.74 o
 -10   3   5      199.57      222.77     10.32 o
  -9   3   5      224.66      256.99     26.88 o
  -8   3   5      463.26      448.09     36.20 o
  -7   3   5      762.40      712.38     89.75 o
  -6   3   5      452.05      438.63     65.98 o
  -5   3   5      726.69      627.70    122.85 o
  -4   3   5     2953.57     2672.30    565.95 o
  -3   3   5     4036.41     4295.51     10.88 o
  -2   3   5     1468.74     1515.31      7.21 o
  -1   3   5      687.52      685.78     18.36 o
   0   3   5     1572.49     1644.55      9.98 o
   1   3   5     1568.93     1651.01      7.09 o
   2   3   5      592.19      584.60      4.09 o
   3   3   5      287.82      314.84      3.92 o
   4   3   5      264.33      274.80      3.88 o
   5   3   5      160.71      158.44      3.76 o
 -10   4   5      290.92      323.39      3.01 o
  -9   4   5      186.20      189.01      9.41 o
  -8   4   5       91.36       93.61     13.13 o
  -7   4   5      550.32      539.42     57.12 o
  -6   4   5     1591.63     1460.53    201.66 o
  -5   4   5     1432.65     1235.23    228.03 o
  -4   4   5     1404.81     1256.03    239.28 o
  -3   4   5     2189.22     2272.02      8.22 o
  -2   4   5     1545.25     1593.70      7.50 o
  -1   4   5      510.44      524.25      5.26 o
   0   4   5      750.82      779.69     17.56 o
   1   4   5     1321.37     1368.87      6.69 o
   2   4   5      720.66      697.49      4.45 o
   3   4   5      200.19      205.32      3.67 o
   4   4   5      144.94      147.90      3.65 o
 -10   5   5      143.84      166.74      5.48 o
  -9   5   5      176.23      179.99      5.08 o
  -8   5   5      202.23      203.34      6.41 o
  -7   5   5      452.59      426.19     23.30 o
  -6   5   5     1569.90     1484.51    174.50 o
  -5   5   5     2428.47     2344.77    400.56 o
  -4   5   5      909.46      814.02    133.85 o
  -3   5   5      221.62      242.61      3.75 o
  -2   5   5      715.88      716.43      4.96 o
  -1   5   5     1476.92     1554.45     24.08 o
   0   5   5     1084.36     1120.26     28.61 o
   1   5   5      664.02      657.30      5.19 o
   2   5   5      394.43      395.35      4.32 o
   3   5   5      161.93      156.87      3.66 o
 -10   6   5      116.37      108.24      2.74 o
  -9   6   5      107.52      110.95      2.13 o
  -8   6   5      357.73      372.25      7.46 o
  -7   6   5     1218.34     1269.21     45.23 o
  -6   6   5     1072.38     1080.05     54.97 o
  -5   6   5      356.37      373.69     36.55 o
  -4   6   5      371.46      358.27     61.38 o
  -3   6   5      684.94      706.47      4.30 o
  -2   6   5      873.99      901.91     47.07 o
  -1   6   5     1195.36     1202.14     91.36 o
   0   6   5      986.26      982.06     64.05 o
   1   6   5      324.38      300.32      3.53 o
   2   6   5      100.92       91.88      2.57 o
   3   6   5      105.56       99.25      3.51 o
  -9   7   5      317.48      318.79      3.35 o
  -8   7   5      253.99      251.63      2.94 o
  -7   7   5      489.64      484.71      3.58 o
  -6   7   5      785.08      834.76      4.96 o
  -5   7   5      216.42      226.01      3.54 o
  -4   7   5      106.74      110.53      2.58 o
  -3   7   5     1020.68     1077.50      6.10 o
  -2   7   5     1737.07     1758.74    236.36 o
  -1   7   5      662.25      657.37     90.45 o
   0   7   5      181.63      172.36     11.41 o
   1   7   5      132.25      123.63      3.60 o
   2   7   5      105.54      103.02      3.61 o
  -9   8   5      350.95      369.75      4.31 o
  -8   8   5      226.51      233.82      3.07 o
  -7   8   5      124.71      141.25      3.39 o
  -6   8   5      236.18      241.71      3.69 o
  -5   8   5      388.34      404.10      3.47 o
  -4   8   5      559.20      602.45      4.78 o
  -3   8   5      916.89     1012.27      6.10 o
  -2   8   5      767.19      793.33    130.88 o
  -1   8   5      194.74      187.43     33.03 o
   0   8   5       44.83       44.71      3.69 o
   1   8   5       98.75       83.82      3.61 o
  -8   9   5       81.26       99.82      3.36 o
  -7   9   5       58.25       72.96      3.24 o
  -6   9   5      373.88      413.68      4.31 o
  -5   9   5      616.82      679.76      4.98 o
  -4   9   5      423.38      436.02      4.50 o
  -3   9   5      375.57      404.13      4.55 o
  -2   9   5      242.48      273.38      4.42 o
  -1   9   5       60.27       69.32      4.37 o
  -7  10   5       65.10       72.58      2.52 o
  -6  10   5      281.71      317.64      4.19 o
  -5  10   5      561.20      574.90      5.01 o
  -4  10   5      240.72      252.78      4.15 o
  -3  10   5       53.12       50.10      3.39 o
  -1 -11   6      174.72      192.44     24.89 o
   0 -11   6      337.07      326.42     34.20 o
   1 -11   6      277.70      250.70     26.93 o
   2 -11   6       66.00       72.64      3.93 o
   3 -11   6       49.12       47.27      2.32 o
   4 -11   6      165.95      144.18      3.38 o
  -3 -10   6      149.22      150.40     18.43 o
  -2 -10   6      269.83      260.86     22.80 o
  -1 -10   6      302.62      298.71     34.64 o
   0 -10   6      251.66      254.77     29.53 o
   1 -10   6      185.47      181.09      9.56 o
   2 -10   6      132.36      125.33      3.68 o
   3 -10   6      149.23      139.27      2.09 o
   4 -10   6      281.50      282.55     14.06 o
   5 -10   6      286.96      265.50     20.88 o
  -4  -9   6      166.25      178.98     17.58 o
  -3  -9   6      296.22      316.85     31.08 o
  -2  -9   6      323.49      338.32     33.52 o
  -1  -9   6      238.11      234.14     28.14 o
   0  -9   6      249.92      276.48     17.94 o
   1  -9   6      326.70      316.99      3.18 o
   2  -9   6      295.56      289.31      8.45 o
   3  -9   6      376.42      370.98      4.48 o
   4  -9   6      501.35      492.50      9.07 o
   5  -9   6      259.05      262.36     17.24 o
   6  -9   6       59.35       56.90      2.13 o
  -5  -8   6      145.15      166.47     17.28 o
  -4  -8   6      172.93      180.87     14.81 o
  -3  -8   6      350.30      333.17     43.95 o
  -2  -8   6      392.11      386.42     50.62 o
  -1  -8   6      257.89      247.61     28.22 o
   0  -8   6      417.34      448.66      5.17 o
   1  -8   6      859.33      899.35      4.94 o
   2  -8   6      694.63      668.19      8.28 o
   3  -8   6      362.45      361.11      9.74 o
   4  -8   6      392.70      399.41     20.63 o
   5  -8   6      287.92      281.20     32.36 o
   6  -8   6       67.25       66.64      5.17 o
  -6  -7   6      165.58      194.41     34.61 o
  -5  -7   6      172.03      190.52     18.23 o
  -4  -7   6      134.12      134.30     19.78 o
  -3  -7   6      441.02      453.98     54.78 o
  -2  -7   6      957.49      941.85    108.58 o
  -1  -7   6      540.83      556.08     11.27 o
   0  -7   6      543.07      564.44     15.95 o
   1  -7   6     1359.59     1430.03      7.21 o
   2  -7   6      919.33      876.12     12.85 o
   3  -7   6      231.49      232.47      4.87 o
   4  -7   6      303.77      299.58      2.46 o
   5  -7   6      420.09      394.87     25.42 o
   6  -7   6      147.86      140.43      4.91 o
  -7  -6   6       99.21      117.18      5.23 o
  -6  -6   6      127.91      129.42     14.67 o
  -5  -6   6      196.65      217.93     22.39 o
  -4  -6   6      359.97      374.46     41.49 o
  -3  -6   6      898.03      909.08    104.95 o
  -2  -6   6     1627.15     1846.18     30.73 o
  -1  -6   6      940.56      993.12     40.66 o
   0  -6   6      346.69      364.68     11.39 o
   1  -6   6     1086.02     1092.17     19.45 o
   2  -6   6     1529.01     1498.08     18.34 o
   3  -6   6      373.47      378.20      6.67 o
   4  -6   6      186.23      185.91      5.55 o
   5  -6   6      517.88      512.33     34.65 o
   6  -6   6      321.54      331.10     16.22 o
   7  -6   6       64.10       67.94      5.61 o
  -7  -5   6       54.28       67.37      9.98 o
  -6  -5   6      216.26      225.94     36.49 o
  -5  -5   6      630.78      590.91    130.62 o
  -4  -5   6      911.01      953.10    121.84 o
  -3  -5   6     1262.82     1307.77    169.72 o
  -2  -5   6     1361.25     1506.30     51.94 o
  -1  -5   6      662.48      668.60     18.02 o
   0  -5   6      522.31      566.96      4.66 o
   1  -5   6     1304.53     1337.86     17.32 o
   2  -5   6     1794.65     1873.21     20.13 o
   3  -5   6      822.15      815.43      3.75 o
   4  -5   6      283.62      306.38     20.01 o
   5  -5   6      332.72      350.58      7.57 o
   6  -5   6      304.81      333.70     20.60 o
   7  -5   6      102.10      111.32      6.67 o
  -8  -4   6       52.59       63.30      6.88 o
  -7  -4   6      134.78      137.44     20.86 o
  -6  -4   6      602.80      614.11    149.72 o
  -5  -4   6     1411.24     1393.70    348.59 o
  -4  -4   6     1116.72     1114.27    155.73 o
  -3  -4   6      515.54      589.13     14.94 o
  -2  -4   6      776.25      886.18      4.69 o
  -1  -4   6     1196.75     1248.20     13.15 o
   0  -4   6     1405.56     1431.24      4.28 o
   1  -4   6     2272.66     2464.04     37.89 o
   2  -4   6     2029.02     2109.98     47.89 o
   3  -4   6      569.20      589.48      8.98 o
   4  -4   6      209.06      223.24      2.68 o
   5  -4   6      371.96      403.81      4.28 o
   6  -4   6      309.65      346.92      8.37 o
   7  -4   6       98.48      101.93      8.74 o
  -8  -3   6      118.89      136.93     12.90 o
  -7  -3   6      395.69      417.61    100.42 o
  -6  -3   6     1194.64     1230.79    249.22 o
  -5  -3   6     1258.47     1208.33    294.35 o
  -4  -3   6      353.66      346.06     52.15 o
  -3  -3   6      250.89      270.27      9.20 o
  -2  -3   6     1338.68     1496.21     43.75 o
  -1  -3   6     3572.40     4117.38     14.31 o
   0  -3   6     3330.42     3714.57    128.62 o
   1  -3   6     1467.56     1520.21     83.31 o
   2  -3   6      905.59      905.25     59.82 o
   3  -3   6      673.59      704.06     19.14 o
   4  -3   6      333.15      370.09      3.27 o
   5  -3   6      289.04      313.39     11.57 o
   6  -3   6      305.33      327.04     19.04 o
  -9  -2   6      158.42      181.02     26.06 o
  -8  -2   6      433.81      497.08     38.43 o
  -7  -2   6      514.39      538.01    132.60 o
  -6  -2   6      629.96      630.66    167.96 o
  -5  -2   6      709.35      653.80    165.04 o
  -4  -2   6      315.92      266.06     68.86 o
  -3  -2   6      733.11      779.18     19.45 o
  -2  -2   6     4240.35     5168.54     38.25 o
  -1  -2   6     5661.17     6965.63     14.07 o
   0  -2   6     2288.99     2496.65     41.08 o
   1  -2   6      600.19      587.52     23.28 o
   2  -2   6      384.41      394.34     18.78 o
   3  -2   6      610.85      669.01      6.73 o
   4  -2   6      833.85      955.00      9.80 o
   5  -2   6      485.98      535.17     27.22 o
   6  -2   6      153.63      168.76      5.53 o
  -9  -1   6      237.40      270.31     28.27 o
  -8  -1   6      581.29      652.56     55.66 o
  -7  -1   6      400.77      408.46    103.03 o
  -6  -1   6      144.99      140.98     40.27 o
  -5  -1   6      486.84      457.86    110.95 o
  -4  -1   6     1993.53     2295.62      7.63 o
  -3  -1   6     3465.11     3925.86     10.13 o
  -2  -1   6     4250.68     5039.09     45.51 o
  -1  -1   6     3240.50     3712.26    117.34 o
   0  -1   6      555.42      573.93      6.33 o
   1  -1   6      158.75      182.03      6.49 o
   2  -1   6     1151.03     1272.05     54.11 o
   3  -1   6     1607.75     1835.19     29.42 o
   4  -1   6      622.47      692.07     16.69 o
   5  -1   6      250.78      265.80      2.99 o
   6  -1   6      140.13      150.60      3.67 o
  -9   0   6      206.04      238.95     24.72 o
  -8   0   6      367.46      437.98     42.21 o
  -7   0   6      278.61      295.93     32.88 o
  -6   0   6      245.83      244.03     57.38 o
  -5   0   6     1437.71     1231.87    321.23 o
  -4   0   6     4343.86     4992.74     11.31 o
  -3   0   6     3810.56     4348.90     10.83 o
  -2   0   6     1383.70     1538.41      6.85 o
  -1   0   6      818.81      789.76      5.52 o
   0   0   6      763.80      788.87      5.91 o
   1   0   6      834.51      845.49      7.18 o
   2   0   6     1568.59     1716.42     11.27 o
   3   0   6     1746.23     1930.61      7.02 o
   4   0   6      505.34      507.65      3.73 o
   5   0   6       45.48       44.56      2.31 o
   6   0   6       56.21       56.33      2.56 o
 -10   1   6       98.29      122.57     10.13 o
  -9   1   6      143.39      166.14      8.24 o
  -8   1   6      314.55      339.96     28.62 o
  -7   1   6      491.24      483.78     54.52 o
  -6   1   6      759.66      727.75     84.59 o
  -5   1   6     2314.54     2139.63    491.65 o
  -4   1   6     4394.40     5068.00     11.31 o
  -3   1   6     1630.65     1699.34      6.93 o
  -2   1   6       86.45       95.77      3.19 o
  -1   1   6      585.90      578.55      5.08 o
   0   1   6     2659.63     2874.04     11.42 o
   1   1   6     2433.53     2649.51     13.64 o
   3   1   6      571.32      608.22      4.63 o
   4   1   6      171.23      186.92      3.45 o
   5   1   6       65.94       60.86      2.45 o
 -10   2   6       81.57       99.48     11.26 o
  -9   2   6       96.37       98.14      7.34 o
  -8   2   6      491.59      491.93     49.22 o
  -7   2   6     1158.66     1120.30    119.50 o
  -6   2   6     1085.14     1048.48    125.67 o
  -5   2   6     1231.97     1187.64    140.83 o
  -4   2   6     1840.43     1857.94     11.94 o
  -3   2   6      931.75      906.07     21.31 o
  -2   2   6      336.68      351.70     11.65 o
  -1   2   6     1690.61     1759.13     25.05 o
   2   2   6      332.54      365.52      4.01 o
   3   2   6      177.23      184.56      2.73 o
   4   2   6      157.67      171.37      3.61 o
   5   2   6      108.96      107.88      2.69 o
 -10   3   6      140.14      159.76      7.14 o
  -9   3   6      130.39      146.69     12.23 o
  -8   3   6      503.30      487.04     38.59 o
  -7   3   6     1272.55     1204.87    148.76 o
  -6   3   6      807.81      739.42    140.91 o
  -5   3   6      509.22      439.01     87.40 o
  -4   3   6     1233.31     1236.21      5.42 o
  -3   3   6     1352.89     1374.92      6.51 o
  -2   3   6     1087.49     1074.74     59.46 o
  -1   3   6     2197.53     2242.82     47.92 o
   0   3   6     2531.08     2757.73     32.22 o
   1   3   6      677.45      760.03      5.05 o
   2   3   6       64.27       65.04      2.35 o
   3   3   6      125.54      144.82      3.45 o
   4   3   6      285.31      294.14      3.39 o
 -10   4   6      170.53      191.70      5.28 o
  -9   4   6      107.23      109.66      6.46 o
  -8   4   6      416.44      413.63     54.01 o
  -7   4   6     1174.68     1123.63    146.06 o
  -6   4   6      570.59      520.52     87.88 o
  -5   4   6      217.47      194.69     29.07 o
  -4   4   6     1412.59     1423.70      6.35 o
  -3   4   6     2642.00     2861.18      9.14 o
  -2   4   6     1323.45     1387.78      7.11 o
  -1   4   6      868.61      866.40     37.77 o
   0   4   6      916.70      987.66      8.00 o
   1   4   6      348.09      352.11      3.50 o
   2   4   6      127.43      130.13      3.43 o
   3   4   6      237.99      237.50      3.17 o
 -10   5   6      259.64      266.40     10.08 o
  -9   5   6       71.17       78.36      4.89 o
  -8   5   6      139.91      148.30     10.35 o
  -7   5   6     1146.46     1127.13    122.84 o
  -6   5   6     1107.00     1038.43    134.92 o
  -5   5   6      259.22      236.05     47.51 o
  -4   5   6      791.19      837.61      4.62 o
  -3   5   6     2154.96     2290.02      8.30 o
  -2   5   6     1086.18     1124.40      6.57 o
  -1   5   6      314.24      316.86     15.94 o
   0   5   6      391.03      408.61      7.45 o
   1   5   6      401.89      393.77      4.45 o
   2   5   6      247.43      239.24      3.20 o
   3   5   6      212.64      199.20      3.20 o
 -10   6   6      221.50      245.59      2.93 o
  -9   6   6      237.12      248.29      2.89 o
  -8   6   6      139.63      139.15      2.35 o
  -7   6   6      579.32      562.24     29.72 o
  -6   6   6     1117.15     1080.63    117.72 o
  -5   6   6      440.94      419.27     64.79 o
  -4   6   6      353.02      347.85     56.97 o
  -3   6   6     1106.91     1165.31      5.03 o
  -2   6   6      903.37      894.44     31.50 o
  -1   6   6      259.88      263.68     10.44 o
   0   6   6      261.16      249.58      4.11 o
   1   6   6      392.57      389.01      4.60 o
   2   6   6      250.25      224.56      4.16 o
  -9   7   6      306.91      301.02      3.30 o
  -8   7   6      247.11      253.22      2.63 o
  -7   7   6      287.50      300.34      4.00 o
  -6   7   6      502.17      539.84     13.96 o
  -5   7   6      453.52      459.97      3.71 o
  -4   7   6      360.87      361.68      4.12 o
  -3   7   6      614.86      630.26     61.54 o
  -2   7   6      686.06      678.37     55.98 o
  -1   7   6      305.08      295.70     19.86 o
   0   7   6      174.44      168.59      3.98 o
   1   7   6      223.67      194.31      4.15 o
  -9   8   6      290.67      281.41      4.19 o
  -8   8   6      149.53      150.23      2.78 o
  -7   8   6       97.58      108.53      3.36 o
  -6   8   6      299.76      309.23      3.34 o
  -5   8   6      546.22      547.16      3.99 o
  -4   8   6      476.29      518.26      4.78 o
  -3   8   6      383.01      407.10      4.59 o
  -2   8   6      322.25      322.76     51.41 o
  -1   8   6      197.95      192.68     19.08 o
   0   8   6      122.04       97.47      3.86 o
  -8   9   6      121.15      120.31      2.80 o
  -7   9   6       81.02       84.68      2.56 o
  -6   9   6      261.24      271.12      4.09 o
  -5   9   6      562.53      579.35      5.01 o
  -4   9   6      374.48      384.75      3.87 o
  -3   9   6      137.20      154.37      3.84 o
  -2   9   6      117.65      132.10      3.97 o
  -5  10   6      294.14      330.61      4.36 o
  -1 -11   7      288.04      309.03     39.41 o
   0 -11   7      261.35      255.67     27.87 o
   1 -11   7      103.61      110.84      4.47 o
   2 -11   7       67.16       75.27      2.39 o
   3 -11   7      101.17      106.08     12.29 o
  -2 -10   7      236.71      244.48     27.20 o
  -1 -10   7      296.66      313.65     38.83 o
   0 -10   7      297.79      306.66     27.65 o
   1 -10   7       76.69       86.91     10.21 o
   2 -10   7       36.25       47.75     12.96 o
   3 -10   7      254.53      256.39     20.40 o
   4 -10   7      373.27      372.22     35.63 o
  -4  -9   7      200.49      215.22     28.10 o
  -3  -9   7      464.23      507.66     49.20 o
  -2  -9   7      356.21      357.20     43.36 o
  -1  -9   7      109.54      102.64     14.02 o
   0  -9   7      109.53      128.11      9.65 o
   1  -9   7      270.28      279.26      2.66 o
   2  -9   7      321.17      322.91     11.67 o
   3  -9   7      373.16      366.85      5.61 o
   4  -9   7      412.87      399.01      8.78 o
   5  -9   7      152.74      142.33      2.27 o
  -5  -8   7      199.81      224.79     20.85 o
  -4  -8   7      354.72      362.54     46.72 o
  -3  -8   7      413.93      432.91     48.94 o
  -2  -8   7      186.42      181.16     20.88 o
  -1  -8   7       72.17       82.71      2.17 o
   0  -8   7      294.63      318.24      2.40 o
   1  -8   7      873.91      930.36      7.02 o
   2  -8   7      829.36      798.91     14.68 o
   3  -8   7      368.95      379.56     19.32 o
   4  -8   7      184.72      187.27     20.14 o
   5  -8   7      125.44      116.20      2.17 o
  -6  -7   7      194.13      199.13     20.73 o
  -5  -7   7      308.82      332.65     40.81 o
  -4  -7   7      272.44      295.24     28.80 o
  -3  -7   7      189.25      187.67     28.17 o
  -2  -7   7      261.35      280.24      4.27 o
  -1  -7   7      464.05      480.84     14.24 o
   0  -7   7      857.82      923.33      4.28 o
   1  -7   7     1350.03     1451.75     30.69 o
   2  -7   7      852.26      869.27     22.36 o
   3  -7   7      180.08      192.54      2.44 o
   4  -7   7       92.89       97.25      2.27 o
   5  -7   7      185.39      185.74     10.14 o
   6  -7   7      172.09      165.03      7.42 o
  -7  -6   7      157.63      180.65     23.19 o
  -6  -6   7      244.54      252.25     60.50 o
  -5  -6   7      202.39      220.49     25.67 o
  -4  -6   7      230.61      237.11     25.93 o
  -3  -6   7      404.03      438.55     59.07 o
  -2  -6   7      667.04      754.71     16.45 o
  -1  -6   7     1255.88     1387.85      8.10 o
   0  -6   7     1575.16     1635.10     73.13 o
   1  -6   7      951.93     1019.72     32.73 o
   2  -6   7      316.82      348.64     11.57 o
   3  -6   7      146.58      163.47      2.10 o
   4  -6   7      259.18      254.73      2.48 o
   5  -6   7      393.72      399.55     16.16 o
   6  -6   7      224.57      239.64      3.87 o
  -7  -5   7      123.60      131.70     15.66 o
  -6  -5   7      301.43      329.40     55.15 o
  -5  -5   7      337.81      328.92     65.91 o
  -4  -5   7      265.47      258.32     35.06 o
  -3  -5   7      923.58     1113.30     23.25 o
  -2  -5   7     2158.96     2483.51     18.84 o
  -1  -5   7     1221.95     1335.74      4.02 o
   0  -5   7      526.83      602.80      3.00 o
   1  -5   7      797.62      816.20     40.65 o
   2  -5   7      626.35      629.31     18.00 o
   3  -5   7      265.00      295.02     16.47 o
   4  -5   7      408.03      433.10     11.62 o
   5  -5   7      549.36      586.70     23.14 o
   6  -5   7      202.18      216.61     12.06 o
  -8  -4   7       79.89       89.31      8.21 o
  -7  -4   7      132.85      153.86     31.59 o
  -6  -4   7      439.76      461.38     86.46 o
  -5  -4   7      818.47      800.91    190.93 o
  -4  -4   7      685.77      665.52     98.09 o
  -3  -4   7      790.13      912.70     18.89 o
  -2  -4   7     1919.79     2130.92     19.56 o
  -1  -4   7     1711.92     1871.09     81.45 o
   0  -4   7      347.53      381.08      8.64 o
   1  -4   7      427.87      448.64      3.80 o
   2  -4   7     1279.89     1325.81     91.33 o
   3  -4   7      903.26      987.05     13.30 o
   4  -4   7      371.96      422.08      5.28 o
   5  -4   7      300.49      330.99     10.96 o
   6  -4   7      146.06      154.88      2.45 o
  -8  -3   7      160.38      181.09     30.27 o
  -7  -3   7      227.21      233.53     46.76 o
  -6  -3   7      737.81      708.35    187.22 o
  -5  -3   7     1149.65     1097.00    253.72 o
  -4  -3   7      487.48      519.56     57.90 o
  -3  -3   7      704.83      778.38      7.04 o
  -2  -3   7     2259.52     2580.98      5.69 o
  -1  -3   7     1455.58     1634.01     21.96 o
   0  -3   7      456.85      504.70     11.28 o
   1  -3   7     1116.58     1176.52      4.20 o
   2  -3   7     1792.52     1858.85    101.23 o
   3  -3   7      707.95      756.68     23.05 o
   4  -3   7      202.85      231.00      2.97 o
   5  -3   7      212.58      244.22      4.00 o
   6  -3   7      144.32      160.15      5.52 o
  -9  -2   7      178.71      217.64     16.45 o
  -8  -2   7      429.14      504.77     52.47 o
  -7  -2   7      279.88      289.41     58.46 o
  -6  -2   7      371.12      363.01     82.03 o
  -5  -2   7     1313.42     1277.99    280.23 o
  -4  -2   7      889.46      934.99      4.63 o
  -3  -2   7      277.58      313.78      2.45 o
  -2  -2   7     2642.90     2978.46     80.76 o
  -1  -2   7     4368.74     5163.82     11.50 o
   0  -2   7      489.38      546.70      3.31 o
   1  -2   7      209.25      229.50     11.27 o
   2  -2   7     1934.62     2131.32    104.52 o
   3  -2   7     1191.31     1360.30     27.97 o
   4  -2   7       75.27       95.50      5.53 o
   5  -2   7       81.09       93.07      4.59 o
  -9  -1   7      256.55      307.79     21.24 o
  -8  -1   7      516.87      587.09     48.54 o
  -7  -1   7      240.87      250.04     43.03 o
  -6  -1   7      110.97      111.64     21.96 o
  -5  -1   7     1011.00      973.79    206.77 o
  -4  -1   7     2815.28     3321.29      8.87 o
  -3  -1   7     1615.84     1723.51      6.73 o
  -2  -1   7      855.04      939.75     17.83 o
  -1  -1   7     2228.55     2542.25     37.33 o
   0  -1   7     1909.98     2053.24     24.58 o
   1  -1   7      386.75      412.61     15.68 o
   2  -1   7      545.51      571.32     14.22 o
   3  -1   7     1056.41     1205.35     11.43 o
   4  -1   7      342.52      387.29     36.95 o
   5  -1   7       57.97       59.26      2.42 o
  -9   0   7      206.41      240.81     19.57 o
  -8   0   7      332.23      379.13     32.37 o
  -7   0   7      199.19      229.78     19.20 o
  -6   0   7      295.57      296.95     66.13 o
  -5   0   7     1825.60     1753.31    370.99 o
  -4   0   7     3314.51     3784.22      9.58 o
  -3   0   7     1768.77     1750.15      6.39 o
  -2   0   7      747.95      817.02      5.31 o
  -1   0   7      825.98      927.04      5.79 o
   0   0   7     1161.27     1222.84      7.02 o
   1   0   7     1195.59     1280.96      7.93 o
   2   0   7      883.08      985.04      8.85 o
   3   0   7      474.94      560.55      4.43 o
   4   0   7      232.97      240.13      3.04 o
   5   0   7      118.30      133.37      3.50 o
 -10   1   7       78.74       79.60      3.46 o
  -9   1   7       80.73       99.08      7.40 o
  -8   1   7      288.84      331.24     27.85 o
  -7   1   7      564.52      584.77     62.22 o
  -6   1   7      911.97      852.82    103.69 o
  -5   1   7     2194.22     2038.28    462.23 o
  -4   1   7     2573.84     2882.59      8.40 o
  -3   1   7      537.67      544.18      4.54 o
  -2   1   7      132.53      148.49      2.73 o
  -1   1   7     1438.31     1545.95      7.52 o
   0   1   7     2620.45     2880.64     11.15 o
   1   1   7     1102.24     1202.92     13.28 o
   3   1   7      328.66      374.79      3.98 o
   4   1   7      191.36      217.64      3.74 o
 -10   2   7       66.19       82.64      6.71 o
  -9   2   7       62.46       71.59      8.48 o
  -8   2   7      466.40      503.90     40.63 o
  -7   2   7     1389.60     1425.89    139.37 o
  -6   2   7     1230.81     1188.81    117.71 o
  -5   2   7      723.61      707.89     77.03 o
  -4   2   7      720.06      742.51     16.79 o
  -3   2   7      774.92      746.74     16.67 o
  -2   2   7      825.87      927.38     21.53 o
  -1   2   7     1621.02     1797.49     13.03 o
   0   2   7     2215.04     2391.87     25.73 o
   1   2   7      993.61     1062.76     24.39 o
   2   2   7      141.79      166.04      3.40 o
   3   2   7      101.24      128.09      3.37 o
   4   2   7      213.55      207.31      3.11 o
 -10   3   7      112.39      122.12      6.78 o
  -9   3   7      149.43      147.78      7.62 o
  -8   3   7      588.16      592.54     51.61 o
  -7   3   7     1363.53     1382.68    100.89 o
  -6   3   7      761.63      730.70     66.44 o
  -5   3   7      139.56      143.71     11.42 o
  -4   3   7      371.62      392.88     11.57 o
  -3   3   7     1513.98     1396.92     83.12 o
  -2   3   7     2263.46     2319.16    102.05 o
  -1   3   7     1820.13     1946.66     11.26 o
   0   3   7      776.36      844.14      5.69 o
   1   3   7      200.74      219.19      3.70 o
   2   3   7      132.99      145.49      3.41 o
   3   3   7      207.38      222.87      3.12 o
 -10   4   7      233.72      247.50      6.94 o
  -9   4   7      262.43      286.26     14.30 o
  -8   4   7      365.84      359.99     31.76 o
  -7   4   7      630.75      622.71     91.49 o
  -6   4   7      378.13      363.46     51.66 o
  -5   4   7      168.19      172.89     20.88 o
  -4   4   7     1022.24     1046.70      5.69 o
  -3   4   7     2809.15     2940.09    174.06 o
  -2   4   7     1675.14     1748.65     98.04 o
  -1   4   7      387.95      395.10     12.91 o
   0   4   7      216.02      219.95      4.30 o
   1   4   7      219.44      217.75      3.80 o
   2   4   7      211.14      228.98      3.92 o
   3   4   7      255.30      271.17      4.20 o
  -9   5   7      242.57      254.10     11.20 o
  -8   5   7      143.92      151.60     20.03 o
  -7   5   7      306.93      293.98     36.02 o
  -6   5   7      589.44      547.39     83.20 o
  -5   5   7      637.68      604.36     87.72 o
  -4   5   7     1164.39     1192.00      5.52 o
  -3   5   7     1756.30     1875.08      7.75 o
  -2   5   7      698.57      679.59     54.83 o
  -1   5   7       63.83       64.65      2.03 o
   0   5   7      120.14      136.12      3.56 o
   1   5   7      434.83      462.59      4.61 o
   2   5   7      361.11      364.42      4.57 o
  -9   6   7      154.02      172.25      6.85 o
  -8   6   7      100.14      104.49      7.10 o
  -7   6   7      328.32      325.91     33.88 o
  -6   6   7      869.42      865.64    104.28 o
  -5   6   7      880.10      875.30    138.32 o
  -4   6   7      656.19      658.03      4.95 o
  -3   6   7      524.22      556.20      4.95 o
  -2   6   7      230.00      232.80     10.74 o
  -1   6   7      108.98      112.41      3.75 o
   0   6   7      299.20      313.50      4.45 o
   1   6   7      486.06      501.30      5.13 o
  -9   7   7      158.17      161.60      3.46 o
  -8   7   7      117.50      120.87      2.81 o
  -7   7   7      372.80      380.32     17.32 o
  -6   7   7      781.99      819.20     91.44 o
  -5   7   7      506.96      495.74     53.03 o
  -4   7   7      193.08      183.12     12.20 o
  -3   7   7      191.47      194.75      7.38 o
  -2   7   7      294.57      298.58     16.82 o
  -1   7   7      331.07      344.89     14.68 o
   0   7   7      299.89      287.18      4.57 o
  -8   8   7      132.28      144.12      3.55 o
  -7   8   7      242.82      268.55      4.03 o
  -6   8   7      424.38      440.73      3.74 o
  -5   8   7      271.15      269.65      4.04 o
  -4   8   7      140.69      142.99      2.82 o
  -3   8   7      199.38      219.25     31.28 o
  -2   8   7      293.47      280.67     25.62 o
  -6   9   7      257.24      280.26      4.16 o
  -5   9   7      178.02      190.60      3.95 o
  -4   9   7      130.16      139.29      3.86 o
  -2 -10   8      228.18      217.30     21.64 o
  -1 -10   8      145.05      139.09     13.69 o
   0 -10   8      172.63      169.70      6.91 o
   1 -10   8      204.51      204.06      5.29 o
   2 -10   8      102.29      110.28      2.53 o
   3 -10   8      114.38      104.28      9.39 o
  -3  -9   8      312.11      308.64     44.40 o
  -2  -9   8      215.94      206.35     28.14 o
  -1  -9   8      122.05      127.23      5.21 o
   0  -9   8      172.89      172.84      2.49 o
   1  -9   8      290.32      283.06      5.00 o
   2  -9   8      256.73      237.09     10.75 o
   3  -9   8      191.74      193.63      3.68 o
   4  -9   8      195.66      178.61     10.11 o
  -5  -8   8      198.29      206.16     22.80 o
  -4  -8   8      330.49      339.29     27.49 o
  -3  -8   8      311.26      319.57     40.49 o
  -2  -8   8      105.11       99.48      9.05 o
  -1  -8   8       81.27       82.74      5.58 o
   0  -8   8      482.07      493.07     12.55 o
   1  -8   8      782.27      765.89     21.53 o
   2  -8   8      325.05      310.30      5.86 o
   3  -8   8      155.91      157.39      6.59 o
   4  -8   8      207.88      209.84     14.04 o
   5  -8   8      138.27      121.85      6.37 o
  -6  -7   8      273.08      266.39     43.09 o
  -5  -7   8      218.86      231.46     19.62 o
  -4  -7   8      157.82      153.02     23.56 o
  -3  -7   8      221.07      218.81     24.70 o
  -2  -7   8      224.33      221.52     11.93 o
  -1  -7   8      312.43      328.37      5.57 o
   0  -7   8      947.88     1011.23     18.46 o
   1  -7   8     1230.84     1230.17     48.43 o
   2  -7   8      319.09      324.71      3.05 o
   3  -7   8       42.82       52.79      5.71 o
   4  -7   8      176.39      173.00      5.89 o
   5  -7   8      270.12      255.35      8.70 o
  -6  -6   8      355.43      376.18     61.08 o
  -5  -6   8      147.47      141.86     19.06 o
  -4  -6   8       22.97       23.73      1.95 o
  -3  -6   8      338.17      376.70      9.10 o
  -2  -6   8     1344.32     1443.59     32.77 o
  -1  -6   8     1107.79     1164.65     26.51 o
   0  -6   8      699.36      720.38      8.48 o
   1  -6   8      630.64      655.36     18.93 o
   2  -6   8      273.91      272.39      2.68 o
   3  -6   8       99.53      107.50      5.99 o
   4  -6   8      242.72      240.96      6.64 o
   5  -6   8      354.30      353.11      6.90 o
  -7  -5   8      143.63      163.10     18.29 o
  -6  -5   8      147.14      139.41     31.47 o
  -5  -5   8      160.53      156.34     33.32 o
  -4  -5   8      255.94      250.54     28.78 o
  -3  -5   8      945.45     1052.27     15.63 o
  -2  -5   8     2182.18     2382.13     17.56 o
  -1  -5   8     1323.59     1371.27     12.59 o
   0  -5   8      211.99      222.16      9.96 o
   1  -5   8      205.40      223.75      2.37 o
   2  -5   8      509.67      520.46      4.91 o
   3  -5   8      444.32      453.34      3.25 o
   4  -5   8      355.05      331.97      2.64 o
   5  -5   8      279.38      283.07      9.78 o
  -8  -4   8       97.23      106.71     18.41 o
  -7  -4   8       75.55       79.40     16.90 o
  -6  -4   8      212.87      213.86     38.23 o
  -5  -4   8      522.17      462.54    111.55 o
  -4  -4   8      876.20      854.64    130.23 o
  -3  -4   8     1573.24     1739.86      5.77 o
  -2  -4   8     1719.60     1849.31     17.85 o
  -1  -4   8      543.09      561.19     22.22 o
   0  -4   8       62.12       69.29      6.68 o
   1  -4   8      362.86      371.46      7.13 o
   2  -4   8     1340.04     1395.63     75.48 o
   3  -4   8      920.87      989.61      6.12 o
   4  -4   8      223.65      234.73      7.18 o
   5  -4   8      105.42      110.52      2.43 o
  -8  -3   8      148.27      163.03     34.29 o
  -7  -3   8      105.90      111.55     27.12 o
  -6  -3   8      308.54      299.77     66.26 o
  -5  -3   8     1547.30     1431.45    339.90 o
  -4  -3   8     1807.72     1929.33      6.34 o
  -3  -3   8      461.68      489.44      2.72 o
  -2  -3   8      335.59      371.86     14.82 o
  -1  -3   8      872.29      893.14     16.06 o
   0  -3   8      726.85      773.63     14.00 o
   1  -3   8      782.27      798.73     43.40 o
   2  -3   8     1374.35     1413.87     79.30 o
   3  -3   8      815.80      883.11     20.69 o
   4  -3   8      103.82      114.30      2.61 o
   5  -3   8       33.57       34.40      1.78 o
  -9  -2   8       78.46       85.87     12.06 o
  -8  -2   8      197.77      229.44     47.49 o
  -7  -2   8      481.24      488.10    107.13 o
  -6  -2   8      635.18      605.11    131.67 o
  -5  -2   8      801.59      725.73    155.42 o
  -4  -2   8     1264.99     1387.16      5.97 o
  -3  -2   8      727.26      746.39     23.47 o
  -2  -2   8      198.74      212.50     10.10 o
  -1  -2   8      889.58      928.09     10.63 o
   0  -2   8     2408.28     2623.26     48.91 o
   1  -2   8     1508.51     1571.91    107.34 o
   2  -2   8      513.78      545.17     22.49 o
   3  -2   8      253.78      266.08     12.29 o
   4  -2   8      116.89      127.13      4.04 o
   5  -2   8       81.80       79.11      2.53 o
  -9  -1   8      203.68      221.16     23.76 o
  -8  -1   8      293.37      311.15     32.22 o
  -7  -1   8      328.10      318.84     68.56 o
  -6  -1   8      751.90      756.61    143.48 o
  -5  -1   8     1072.42      990.00    206.23 o
  -4  -1   8      432.55      430.92      4.01 o
  -3  -1   8      408.27      421.27      3.47 o
  -2  -1   8     1676.18     1721.92      6.39 o
  -1  -1   8     2312.40     2481.40     78.13 o
   0  -1   8     1360.16     1402.53      6.86 o
   1  -1   8      714.35      747.80     34.38 o
   2  -1   8      336.91      356.80     16.59 o
   3  -1   8      158.22      166.88      5.05 o
   4  -1   8      154.63      172.78      3.61 o
  -9   0   8      191.56      209.44     19.99 o
  -8   0   8      458.59      482.74     58.69 o
  -7   0   8      339.42      345.87     46.08 o
  -6   0   8      253.34      223.23     46.21 o
  -5   0   8     1054.50     1086.42      4.83 o
  -4   0   8     1676.76     1780.07      6.64 o
  -3   0   8      706.50      721.57      4.85 o
  -2   0   8     1027.26     1046.96      5.76 o
  -1   0   8     2432.80     2535.01      8.96 o
   0   0   8     1184.17     1216.87      6.97 o
   1   0   8      149.46      150.55      3.81 o
   2   0   8      214.49      227.66      5.38 o
   3   0   8      405.55      443.15      4.23 o
   4   0   8      245.65      257.89      3.90 o
  -9   1   8      123.02      138.18      8.29 o
  -8   1   8      388.61      419.86     39.98 o
  -7   1   8      533.33      543.16     61.04 o
  -6   1   8      501.70      470.66     65.63 o
  -5   1   8      970.64      938.67      4.60 o
  -4   1   8     1461.11     1508.03      6.36 o
  -3   1   8     1023.38      995.29      5.04 o
  -2   1   8      940.08      884.25      4.96 o
  -1   1   8     1265.67     1272.38      6.87 o
   0   1   8      763.32      772.13      6.13 o
   1   1   8      242.38      252.72      7.77 o
   3   1   8      430.28      456.10      3.76 o
   4   1   8      230.37      258.38      3.97 o
  -9   2   8      110.43      122.85     11.80 o
  -8   2   8      620.18      631.46     55.20 o
  -7   2   8      803.13      773.35     66.26 o
  -6   2   8      350.63      321.18     29.83 o
  -5   2   8      745.01      747.00     18.12 o
  -4   2   8     1590.38     1619.53     67.36 o
  -3   2   8      791.15      838.65     13.07 o
  -2   2   8      495.49      491.13     12.21 o
  -1   2   8     1139.92     1140.86     30.11 o
   0   2   8      849.66      895.59     20.42 o
   2   2   8      278.80      286.45      3.27 o
   3   2   8      338.68      376.54      4.35 o
  -9   3   8      139.63      145.80     14.24 o
  -8   3   8      622.59      628.28     53.96 o
  -7   3   8      982.93      949.41     78.97 o
  -6   3   8      267.29      263.62     23.57 o
  -5   3   8      161.93      171.95      6.03 o
  -4   3   8     1200.50     1111.33     40.94 o
  -3   3   8     1695.75     1665.87     43.63 o
  -2   3   8      615.92      620.10     20.69 o
  -1   3   8      457.56      462.68     11.95 o
   0   3   8      670.23      685.06      5.59 o
   1   3   8      364.36      397.76      4.26 o
   2   3   8      176.48      199.68      3.75 o
  -9   4   8      198.07      220.90     17.66 o
  -8   4   8      328.32      329.66     22.92 o
  -7   4   8      452.40      442.85     38.59 o
  -6   4   8      280.13      260.91     22.44 o
  -5   4   8      374.36      359.17     10.55 o
  -4   4   8     1149.66     1119.10     42.31 o
  -3   4   8     1438.62     1400.56     77.79 o
  -2   4   8      600.83      574.68     19.03 o
  -1   4   8      221.27      219.60      4.14 o
   0   4   8      298.42      316.38      9.37 o
   1   4   8      372.81      392.33      4.40 o
   2   4   8      205.43      212.75      3.96 o
  -9   5   8      130.98      141.05      9.61 o
  -8   5   8      114.64      118.28     12.20 o
  -7   5   8      307.66      284.87     33.64 o
  -6   5   8      521.30      478.98     89.03 o
  -5   5   8      705.08      639.18     59.44 o
  -4   5   8      963.30      906.53     86.65 o
  -3   5   8      725.98      689.25     37.57 o
  -2   5   8      260.16      253.78     14.39 o
  -1   5   8      158.92      160.48      2.94 o
   0   5   8      266.21      270.42      4.16 o
   1   5   8      308.31      313.56      4.36 o
  -9   6   8       83.00       89.87      9.75 o
  -8   6   8       84.61       81.39      2.03 o
  -7   6   8      377.54      351.90     32.21 o
  -6   6   8      813.18      733.46    110.52 o
  -5   6   8      740.33      679.54    105.39 o
  -4   6   8      381.48      356.09     33.81 o
  -3   6   8      159.41      148.42     10.80 o
  -2   6   8      155.20      148.76      7.15 o
  -1   6   8      307.12      322.87      3.28 o
   0   6   8      358.14      368.85      4.68 o
  -8   7   8      145.57      143.70      8.54 o
  -7   7   8      496.10      478.94     40.55 o
  -6   7   8      617.15      598.62     56.96 o
  -5   7   8      206.34      202.05     32.92 o
  -4   7   8       95.21       98.57      3.35 o
  -3   7   8      202.39      196.76      7.50 o
  -2   7   8      277.63      266.39     17.47 o
  -7   8   8      215.36      236.68      3.94 o
  -6   8   8      323.23      324.53      4.39 o
  -5   8   8      121.06      121.28      3.72 o
  -4   8   8       40.18       42.35      3.38 o
  -3   8   8      229.60      200.02     12.57 o
  -1 -10   9      200.28      180.94      9.23 o
   0 -10   9      241.69      237.69     11.56 o
   1 -10   9      193.49      186.08      4.82 o
  -3  -9   9      191.37      184.56     19.26 o
  -2  -9   9      202.74      182.00     18.93 o
  -1  -9   9      243.77      247.34     11.13 o
   0  -9   9      267.86      266.14      2.23 o
   1  -9   9      153.93      156.57      2.53 o
   2  -9   9       87.98       81.32      3.12 o
   3  -9   9      111.87      108.64      2.48 o
  -4  -8   9      174.50      169.01     13.13 o
  -3  -8   9      281.15      263.82     33.75 o
  -2  -8   9      300.05      294.66      7.95 o
  -1  -8   9      195.16      189.04      9.64 o
   0  -8   9      215.81      221.15      2.89 o
   1  -8   9      279.50      260.20      2.46 o
   2  -8   9      182.72      173.66      2.24 o
   3  -8   9      164.10      166.54      9.78 o
  -5  -7   9      206.78      211.76     22.21 o
  -4  -7   9      175.11      174.55     23.78 o
  -3  -7   9      238.59      228.63     29.06 o
  -2  -7   9      338.78      343.61     10.73 o
  -1  -7   9      325.17      332.79      5.08 o
   0  -7   9      339.28      344.90     11.76 o
   1  -7   9      423.92      436.12      6.91 o
   2  -7   9      331.21      332.77      5.61 o
   3  -7   9      184.38      177.32      7.86 o
   4  -7   9      168.97      165.62      3.70 o
  -6  -6   9      190.48      201.09     38.64 o
  -5  -6   9      139.46      134.30     18.51 o
  -4  -6   9      138.94      130.43     15.44 o
  -3  -6   9      413.75      460.31     20.60 o
  -2  -6   9      742.92      800.82     18.22 o
  -1  -6   9      485.29      477.72     15.99 o
   0  -6   9      373.60      386.21      6.93 o
   1  -6   9      524.92      552.39      6.55 o
   2  -6   9      379.28      372.88      4.17 o
   3  -6   9      177.22      182.93      8.76 o
   4  -6   9      160.47      162.45      2.94 o
  -7  -5   9      129.17      142.71     18.10 o
  -6  -5   9      154.65      151.47     28.27 o
  -5  -5   9      149.85      149.79     28.55 o
  -4  -5   9      299.28      287.98     33.91 o
  -3  -5   9      900.12      973.28     53.77 o
  -2  -5   9     1192.06     1255.27     26.24 o
  -1  -5   9      502.57      542.28      6.42 o
   0  -5   9      213.79      212.00      2.54 o
   1  -5   9      474.64      488.57      5.38 o
   2  -5   9      555.35      552.34     17.94 o
   3  -5   9      219.39      223.42      6.31 o
   4  -5   9      138.29      135.98      4.16 o
  -7  -4   9       61.42       59.93     11.55 o
  -6  -4   9      207.26      204.98     32.36 o
  -5  -4   9      536.43      485.09     97.59 o
  -4  -4   9      783.42      851.56     36.97 o
  -3  -4   9     1124.41     1244.60     34.78 o
  -2  -4   9      873.69      886.90     22.39 o
  -1  -4   9      220.02      227.02      2.86 o
   0  -4   9      207.76      216.45      3.63 o
   1  -4   9      781.85      778.31     39.52 o
   2  -4   9      807.63      784.46     53.20 o
   3  -4   9      254.80      257.36      2.97 o
   4  -4   9       97.81      101.57      6.13 o
  -8  -3   9       31.03       33.59      4.93 o
  -7  -3   9      120.53      118.67     20.91 o
  -6  -3   9      764.57      708.53    143.32 o
  -5  -3   9     1175.09     1100.99    212.63 o
  -4  -3   9      600.68      577.38      3.83 o
  -3  -3   9      431.92      457.25      7.48 o
  -2  -3   9      616.36      666.34      3.28 o
  -1  -3   9      441.50      444.96     12.68 o
   0  -3   9      472.23      479.32     18.51 o
   1  -3   9     1059.43     1071.41     62.30 o
   2  -3   9      849.18      852.53     13.28 o
   3  -3   9      169.51      177.11     10.15 o
   4  -3   9       58.48       65.30      2.74 o
  -8  -2   9      144.21      149.56     21.78 o
  -7  -2   9      194.66      179.95     40.56 o
  -6  -2   9     1059.75     1032.83    185.21 o
  -5  -2   9     1567.70     1746.59      6.52 o
  -4  -2   9      198.16      210.01      2.82 o
  -3  -2   9       32.48       26.25      2.19 o
  -2  -2   9      871.37      922.45     26.04 o
  -1  -2   9     1822.39     1892.05     45.28 o
   0  -2   9      994.97     1050.97     40.06 o
   1  -2   9      603.42      608.10     22.24 o
   2  -2   9      421.76      433.24     20.34 o
   3  -2   9      139.39      152.93      2.87 o
   4  -2   9       70.52       71.27      5.17 o
  -9  -1   9      149.69      157.22      8.12 o
  -8  -1   9      540.25      567.31     60.94 o
  -7  -1   9      478.34      459.09     72.24 o
  -6  -1   9      340.01      331.74     67.13 o
  -5  -1   9      588.84      633.92      4.52 o
  -4  -1   9      383.59      382.53      3.91 o
  -3  -1   9      213.30      216.48      3.50 o
  -2  -1   9     1407.46     1436.26      6.42 o
  -1  -1   9     2784.79     2907.18      9.44 o
   0  -1   9      887.03      868.88      5.83 o
   1  -1   9       99.59       96.39      3.42 o
   2  -1   9      160.08      166.27      4.65 o
   3  -1   9      252.29      278.90      6.98 o
  -9   0   9      221.92      224.29     22.03 o
  -8   0   9      505.46      565.01     54.31 o
  -7   0   9      378.15      396.64     43.51 o
  -6   0   9      136.52      125.70     25.68 o
  -5   0   9      297.84      318.09      3.73 o
  -4   0   9     1028.41     1046.85      5.45 o
  -3   0   9     1374.69     1415.23      6.29 o
  -2   0   9     1411.86     1340.68      5.91 o
  -1   0   9     1294.32     1271.84      6.68 o
   0   0   9      412.21      395.07      4.66 o
   1   0   9       51.07       55.45      3.24 o
   2   0   9      176.37      180.39      4.01 o
   3   0   9      429.30      455.91      4.52 o
  -9   1   9      172.59      187.82     18.22 o
  -8   1   9      406.52      422.24     40.07 o
  -7   1   9      284.57      287.92     28.35 o
  -6   1   9      109.89      116.71     16.86 o
  -5   1   9      600.28      595.60      4.42 o
  -4   1   9     2102.81     2107.55      7.35 o
  -3   1   9     1729.53     1730.51      7.00 o
  -2   1   9      545.23      531.19      4.71 o
  -1   1   9      278.50      273.08      4.09 o
   0   1   9      277.15      274.77     10.24 o
   1   1   9      257.23      268.52      6.35 o
   2   1   9      345.23      387.58      4.19 o
   3   1   9      363.99      387.23      4.53 o
  -9   2   9       85.86       89.49      6.84 o
  -8   2   9      229.90      231.94     19.17 o
  -7   2   9      510.70      481.23     43.04 o
  -6   2   9      468.71      427.38     52.77 o
  -5   2   9      719.14      735.83     13.06 o
  -4   2   9     1604.50     1607.31     34.07 o
  -3   2   9     1046.02     1003.68     42.56 o
  -2   2   9      126.92      121.94      6.52 o
  -1   2   9      131.91      132.12      4.28 o
   0   2   9      596.59      597.46     14.04 o
   2   2   9      298.75      292.29      3.42 o
  -9   3   9      109.77      108.76     11.64 o
  -8   3   9      269.06      265.63     24.49 o
  -7   3   9      588.99      567.10     54.08 o
  -6   3   9      636.40      585.89     50.84 o
  -5   3   9      594.68      561.52     28.75 o
  -4   3   9      696.39      658.58     21.37 o
  -3   3   9      501.22      484.28     15.30 o
  -2   3   9      213.38      204.32      5.99 o
  -1   3   9      311.57      317.74      3.32 o
   0   3   9      695.90      719.76      9.02 o
   1   3   9      527.05      558.38      4.86 o
  -9   4   9      105.67      103.78      7.94 o
  -8   4   9      280.29      260.36     19.09 o
  -7   4   9      610.96      573.66     43.14 o
  -6   4   9      441.72      406.22     29.50 o
  -5   4   9      315.03      286.46     21.50 o
  -4   4   9      485.91      458.30     26.62 o
  -3   4   9      438.81      428.53     31.31 o
  -2   4   9      328.15      332.56     10.40 o
  -1   4   9      511.01      512.54     23.03 o
   0   4   9      525.00      549.12      4.91 o
  -8   5   9      159.60      164.68     10.12 o
  -7   5   9      537.75      511.80     42.11 o
  -6   5   9      410.16      369.35     28.62 o
  -5   5   9      174.38      163.11      6.95 o
  -4   5   9      415.76      378.34     19.81 o
  -3   5   9      643.87      629.12     42.51 o
  -2   5   9      330.80      314.55     14.87 o
  -1   5   9      240.93      230.86      4.32 o
   0   5   9      268.58      285.15      4.37 o
  -8   6   9       78.79       72.63      1.75 o
  -7   6   9      437.88      404.59     26.49 o
  -6   6   9      582.61      527.81     40.43 o
  -5   6   9      171.64      152.24     12.15 o
  -4   6   9      154.97      140.62     10.27 o
  -3   6   9      459.45      433.76     42.49 o
  -2   6   9      392.38      386.12     14.27 o
  -7   7   9      227.94      219.43     24.16 o
  -6   7   9      340.86      304.43     20.91 o
  -5   7   9      214.44      193.21     14.22 o
  -4   7   9      129.54      119.33      6.88 o
  -3   7   9      212.24      204.43     17.30 o
  -2  -9  10      219.77      207.00      2.23 o
  -1  -9  10      190.76      190.42      5.90 o
   0  -9  10      245.19      229.54      4.10 o
   1  -9  10       94.61       97.19      2.44 o
  -3  -8  10      404.13      376.45     47.09 o
  -2  -8  10      319.15      315.32     11.79 o
  -1  -8  10       97.10       95.30      3.14 o
   0  -8  10       72.66       55.81      1.98 o
   1  -8  10      174.12      169.18      2.58 o
   2  -8  10      184.34      177.96     11.25 o
  -5  -7  10      167.75      167.33     10.82 o
  -4  -7  10      307.99      277.80     35.58 o
  -3  -7  10      392.46      417.23      6.09 o
  -2  -7  10      171.91      173.18     13.79 o
  -1  -7  10       61.76       63.01      4.80 o
   0  -7  10      185.35      187.45      2.56 o
   1  -7  10      409.21      401.18     15.51 o
   2  -7  10      341.13      309.42      2.50 o
   3  -7  10      185.17      163.11      2.18 o
  -6  -6  10      233.34      209.02     45.64 o
  -5  -6  10      245.62      218.65     32.39 o
  -4  -6  10      196.05      189.12     25.25 o
  -3  -6  10      247.06      259.81      2.35 o
  -2  -6  10      262.86      265.70     18.76 o
  -1  -6  10      186.29      176.18      3.05 o
   0  -6  10      358.92      356.87      3.79 o
   1  -6  10      724.41      720.23      3.68 o
   2  -6  10      404.16      388.59      9.25 o
   3  -6  10       65.07       59.00      3.49 o
  -6  -5  10      243.47      226.17     44.77 o
  -5  -5  10      249.01      224.13     32.66 o
  -4  -5  10      165.54      170.08      8.88 o
  -3  -5  10      260.20      276.77      3.41 o
  -2  -5  10      564.80      586.74      2.98 o
  -1  -5  10      635.57      633.39     36.64 o
   0  -5  10      471.76      464.14      8.97 o
   1  -5  10      407.80      384.33      2.61 o
   2  -5  10      280.85      276.58     10.50 o
   3  -5  10       88.53       84.31      2.16 o
  -7  -4  10       91.93       93.25     11.54 o
  -6  -4  10      246.65      231.50     48.00 o
  -5  -4  10      412.13      383.37     65.24 o
  -4  -4  10      304.87      308.64      2.94 o
  -3  -4  10      389.36      380.70     12.90 o
  -2  -4  10      821.82      844.47     48.97 o
  -1  -4  10      742.81      757.64     42.53 o
   0  -4  10      364.62      346.35      4.81 o
   1  -4  10      278.88      260.89     18.88 o
   2  -4  10      222.86      217.71     12.50 o
   3  -4  10      126.95      120.01      2.71 o
  -7  -3  10      104.68      106.20     11.12 o
  -6  -3  10      345.53      325.13     58.02 o
  -5  -3  10      738.04      807.96      4.96 o
  -4  -3  10      476.65      492.68      3.58 o
  -3  -3  10      317.28      326.29      8.86 o
  -2  -3  10      762.07      763.61     32.63 o
  -1  -3  10      828.50      856.14     38.45 o
   0  -3  10      269.93      285.47     10.42 o
   1  -3  10      196.64      201.82      7.08 o
   2  -3  10      349.82      354.06     16.49 o
   3  -3  10      222.55      240.35     13.39 o
  -8  -2  10      207.09      198.95     54.42 o
  -7  -2  10      286.06      280.71     55.40 o
  -6  -2  10      416.26      383.27     72.55 o
  -5  -2  10      685.55      691.34      4.14 o
  -4  -2  10      443.34      440.30      3.55 o
  -3  -2  10      240.41      239.32      2.96 o
  -2  -2  10      690.63      668.78      4.27 o
  -1  -2  10     1022.41     1026.50      5.88 o
   0  -2  10      375.91      390.83     13.53 o
   1  -2  10      175.86      167.11      2.74 o
   2  -2  10      328.93      322.08      4.85 o
   3  -2  10      267.52      276.74      5.96 o
  -8  -1  10      340.04      347.05     40.46 o
  -7  -1  10      351.81      341.08     82.97 o
  -6  -1  10      282.63      250.31     43.87 o
  -5  -1  10      384.25      401.66      4.10 o
  -4  -1  10      477.99      498.46      3.66 o
  -3  -1  10      506.56      499.37      4.34 o
  -2  -1  10      856.00      839.43      5.38 o
  -1  -1  10      976.77      957.37      5.96 o
   0  -1  10      351.97      354.90      4.47 o
   1  -1  10      132.54      120.16      3.86 o
   2  -1  10      270.29      265.89      5.74 o
  -8   0  10      390.48      379.30     42.91 o
  -7   0  10      167.34      162.20     19.97 o
  -6   0  10      115.51      110.49     17.19 o
  -5   0  10      484.88      491.66      4.37 o
  -4   0  10      951.03      894.86      4.67 o
  -3   0  10      861.57      816.06      4.65 o
  -2   0  10      697.36      662.38      4.38 o
  -1   0  10      516.75      498.74      4.85 o
   0   0  10      275.48      282.31      4.39 o
   1   0  10      191.27      193.64      5.09 o
   2   0  10      230.14      228.75      6.44 o
  -8   1  10      228.01      240.70     26.31 o
  -7   1  10      113.03      115.58     11.61 o
  -6   1  10      178.82      168.23     16.69 o
  -5   1  10      917.83      897.43      5.28 o
  -4   1  10     1447.98     1444.08      6.48 o
  -3   1  10      686.72      630.36      4.91 o
  -2   1  10      248.81      246.29      3.86 o
  -1   1  10      236.29      230.80      3.05 o
   0   1  10      290.19      281.57      9.60 o
   1   1  10      331.31      342.79      5.20 o
  -8   2  10      190.32      177.58     21.28 o
  -7   2  10      253.73      253.22     26.04 o
  -6   2  10      498.62      466.47     46.67 o
  -5   2  10     1103.47     1076.07      3.77 o
  -4   2  10      898.21      879.59     31.77 o
  -3   2  10      199.14      195.66     11.31 o
  -2   2  10       98.87       93.00      8.75 o
  -1   2  10      353.51      333.43     13.69 o
   0   2  10      535.01      559.87      6.36 o
   1   2  10      327.01      361.07      4.36 o
  -8   3  10      304.16      284.13     23.16 o
  -7   3  10      653.73      621.71     71.89 o
  -6   3  10      528.77      501.25     48.25 o
  -5   3  10      442.37      432.57      3.70 o
  -4   3  10      352.55      334.41      9.87 o
  -3   3  10      154.25      150.49      7.23 o
  -2   3  10      201.50      203.68      5.95 o
  -1   3  10      532.83      530.60      6.99 o
  -8   4  10      293.80      283.61     16.81 o
  -7   4  10      666.04      615.55     40.62 o
  -6   4  10      391.88      360.09     37.94 o
  -5   4  10       79.22       75.66      1.95 o
  -4   4  10      126.89      125.95      5.98 o
  -3   4  10      425.65      406.91     31.37 o
  -2   4  10      573.42      558.97     21.15 o
  -1   4  10      448.04      463.50      6.29 o
  -7   5  10      259.16      239.49     19.13 o
  -6   5  10      190.77      184.81     11.95 o
  -5   5  10      125.50      110.60      7.27 o
  -4   5  10      260.33      253.93      9.65 o
  -3   5  10      548.25      538.94     58.66 o
  -2   5  10      463.69      435.05     35.82 o
  -6   6  10      158.64      144.53     11.27 o
  -5   6  10      189.78      195.02     14.87 o
  -4   6  10      379.09      360.77     36.85 o
  -2  -8  11      131.68      121.95      2.57 o
  -1  -8  11       86.55       88.28      2.07 o
   0  -8  11      116.75      105.00      1.93 o
  -4  -7  11      246.10      232.54     20.09 o
  -3  -7  11      252.45      265.31     10.02 o
  -2  -7  11      100.43       87.00      5.94 o
  -1  -7  11       40.33       41.48      2.76 o
   0  -7  11      199.97      190.27      2.47 o
   1  -7  11      401.48      379.17      3.20 o
  -5  -6  11      236.28      214.00     38.40 o
  -4  -6  11      159.08      161.38      9.78 o
  -3  -6  11      105.03      103.78      3.88 o
  -2  -6  11      110.01      106.93      7.26 o
  -1  -6  11      242.79      239.33      2.74 o
   0  -6  11      475.83      466.78     21.43 o
   1  -6  11      416.09      373.25     24.89 o
  -6  -5  11      287.41      267.19     39.92 o
  -5  -5  11       96.13       74.38     14.22 o
  -4  -5  11       39.69       38.77      3.71 o
  -3  -5  11      262.24      262.06      6.73 o
  -2  -5  11      540.28      548.47     17.60 o
  -1  -5  11      428.15      420.41     17.22 o
   0  -5  11      427.92      420.88      9.32 o
   1  -5  11      315.82      302.04     19.53 o
   2  -5  11       67.78       63.06      2.73 o
  -6  -4  11      178.10      180.98     34.07 o
  -5  -4  11      124.15      108.49     20.47 o
  -4  -4  11      107.55      101.50      3.29 o
  -3  -4  11      488.90      493.98      2.91 o
  -2  -4  11     1117.09     1091.12     41.41 o
  -1  -4  11      572.44      564.80     25.82 o
   0  -4  11       97.10       94.08      3.44 o
   1  -4  11      101.93       97.78      2.37 o
   2  -4  11      167.12      154.79      4.26 o
  -7  -3  11       86.33       79.77     14.25 o
  -6  -3  11      161.04      144.90     19.51 o
  -5  -3  11      306.02      292.54      3.19 o
  -4  -3  11      478.81      463.28      3.60 o
  -3  -3  11      723.47      670.54      4.20 o
  -2  -3  11      704.59      640.95      4.89 o
  -1  -3  11      277.73      267.49     16.32 o
   0  -3  11       66.25       65.67      3.79 o
   1  -3  11      112.45      102.99      2.52 o
   2  -3  11      292.42      288.62      6.27 o
  -7  -2  11      111.15       95.09     28.87 o
  -6  -2  11      297.31      268.79     39.83 o
  -5  -2  11      628.95      616.59      4.06 o
  -4  -2  11      635.50      606.72      4.06 o
  -3  -2  11      423.47      405.71      4.17 o
  -2  -2  11      301.32      286.29      3.94 o
  -1  -2  11      208.84      193.65      2.98 o
   0  -2  11      183.22      175.73      3.77 o
   1  -2  11      283.13      258.65      4.43 o
  -7  -1  11      189.61      169.75     24.74 o
  -6  -1  11      363.18      326.89     48.16 o
  -5  -1  11      611.02      561.93      3.96 o
  -4  -1  11      490.13      497.01      4.44 o
  -3  -1  11      257.59      247.43      3.73 o
  -2  -1  11      216.90      190.65      2.96 o
  -1  -1  11      311.05      294.54      4.14 o
   0  -1  11      410.12      386.25      4.81 o
   1  -1  11      381.61      349.06      5.96 o
  -8   0  11      267.38      253.87     16.99 o
  -7   0  11      184.34      181.37     15.46 o
  -6   0  11      253.70      226.89     38.75 o
  -5   0  11      575.66      563.91      4.62 o
  -4   0  11      417.93      396.35      4.17 o
  -3   0  11      174.31      167.74      3.57 o
  -2   0  11      364.40      345.70      4.23 o
  -1   0  11      618.86      582.93      5.25 o
   0   0  11      371.32      336.94      4.85 o
   1   0  11      180.54      169.87      3.73 o
  -8   1  11      271.82      248.33     29.24 o
  -7   1  11      206.51      197.06     18.94 o
  -6   1  11      158.04      157.54      3.89 o
  -5   1  11      508.14      491.71     14.59 o
  -4   1  11      695.80      674.70     20.24 o
  -3   1  11      241.65      233.58      8.01 o
  -2   1  11      211.50      201.30     13.85 o
  -1   1  11      564.83      526.89     20.51 o
   0   1  11      394.25      382.13     20.52 o
  -8   2  11      230.93      217.11     14.46 o
  -7   2  11      354.23      321.12     32.08 o
  -6   2  11      255.36      259.76      2.72 o
  -5   2  11      361.99      339.91      2.89 o
  -4   2  11      506.48      465.41     19.48 o
  -3   2  11      299.93      269.38     15.77 o
  -2   2  11      233.34      210.22     11.99 o
  -1   2  11      357.06      332.02      4.02 o
  -7   3  11      465.84      436.12     31.45 o
  -6   3  11      225.31      198.47     19.37 o
  -5   3  11      208.76      183.97     14.48 o
  -4   3  11      386.02      365.62      8.65 o
  -3   3  11      265.43      247.72      7.23 o
  -2   3  11      185.27      160.16      4.61 o
  -7   4  11      430.87      399.47     36.89 o
  -6   4  11      119.38      107.86      7.06 o
  -5   4  11       52.03       39.15      7.83 o
  -4   4  11      324.32      269.18     30.62 o
  -3   4  11      532.73      515.40     31.92 o
  -3  -6  12      159.38      139.79      2.61 o
  -2  -6  12      221.79      204.79      2.86 o
  -1  -6  12      156.22      142.36      2.63 o
  -4  -5  12       56.39       50.86      3.24 o
  -3  -5  12      172.31      153.35     12.66 o
  -2  -5  12      467.83      440.05      2.97 o
  -1  -5  12      299.29      273.19     12.23 o
   0  -5  12      106.48       97.34     10.28 o
  -5  -4  12      100.81       97.54      3.39 o
  -4  -4  12      195.67      175.25      2.84 o
  -3  -4  12      425.60      391.62      3.60 o
  -2  -4  12      510.16      477.79     34.15 o
  -1  -4  12      242.79      219.59     11.26 o
   0  -4  12       77.50       70.43      2.06 o
  -6  -3  12      142.71      126.83     16.50 o
  -5  -3  12      311.88      306.51      4.13 o
  -4  -3  12      385.74      369.87      4.18 o
  -3  -3  12      492.81      429.71      3.74 o
  -2  -3  12      366.21      335.92      4.32 o
  -1  -3  12       90.31       87.80      3.46 o
   0  -3  12       67.84       58.32      3.41 o
  -6  -2  12      350.39      301.57     52.47 o
  -5  -2  12      706.89      653.65      4.32 o
  -4  -2  12      349.20      342.57      4.06 o
  -3  -2  12      146.66      122.79      2.72 o
  -2  -2  12      206.79      176.32      2.99 o
  -1  -2  12      177.56      148.58      2.93 o
   0  -2  12      141.40      120.08      3.78 o
  -6  -1  12      409.32      339.41     66.64 o
  -5  -1  12      687.68      673.46      4.91 o
  -4  -1  12      204.79      192.71      3.68 o
  -3  -1  12       20.76       21.57      3.05 o
  -2  -1  12      171.64      155.80      3.67 o
  -1  -1  12      533.88      460.31      5.13 o
  -6   0  12      216.11      200.38      3.72 o
  -5   0  12      213.05      190.86      3.68 o
  -4   0  12      174.33      165.60      3.63 o
  -3   0  12      134.92      127.05      3.52 o
  -2   0  12      322.44      265.05      3.55 o
  -1   0  12      568.71      468.24      5.52 o
  -6   1  12      118.77      114.38      2.82 o
  -5   1  12      137.22      125.68     11.51 o
  -4   1  12      257.07      233.62     10.28 o
  -3   1  12      382.16      374.45      3.10 o
  -2   1  12      435.37      358.55     15.86 o
  -6   2  12       81.87       75.94      2.02 o
  -5   2  12      167.16      149.27      2.57 o
  -4   2  12      521.16      479.00      7.73 o
  -3   2  12      523.59      457.81      8.18 o
 
